# Supplementary material for: High level of inbreeding in final phase of 1000 Genomes Project
Source: Sci Rep. 2015 Dec 2;5:17453. doi: 10.1038/srep17453 (PMC4667178; doi:10.1038/srep17453)
Supplement: Supplementary Table S3 [file srep17453-s2.xls]

## Sheet: TableS2
IID1	IID2	SUPER POP	POP	INFERED RELATIONSHIP
HG01915	HG02484	AFR	ACB	CO
HG02143	HG02283	AFR	ACB	CO
HG02429	HG02479	AFR	ACB	FS
HG02471	HG02485	AFR	ACB	CO
NA19625	NA20274	AFR	ASW	AV
NA19701	NA19704	AFR	ASW	CO
NA19703	NA19904	AFR	ASW	CO
NA19703	NA19913	AFR	ASW	CO
NA19707	NA19713	AFR	ASW	CO
NA19711	NA19904	AFR	ASW	CO
NA19834	NA19920	AFR	ASW	CO
NA19904	NA19913	AFR	ASW	PO
NA20274	NA20299	AFR	ASW	CO
NA20274	NA20314	AFR	ASW	CO
NA20281	NA20282	AFR	ASW	CO
NA20296	NA20317	AFR	ASW	CO
NA20299	NA20314	AFR	ASW	CO
NA20317	NA20318	AFR	ASW	PO
NA20320	NA20321	AFR	ASW	PO
NA20334	NA20355	AFR	ASW	PO
NA20340	NA20346	AFR	ASW	CO
NA20359	NA20362	AFR	ASW	PO
HG02943	HG03121	AFR	ESN	CO
HG02944	HG03190	AFR	ESN	CO
HG02973	HG03175	AFR	ESN	CO
HG02977	HG03300	AFR	ESN	CO
HG03100	HG03114	AFR	ESN	CO
HG03109	HG03367	AFR	ESN	CO
HG03114	HG03126	AFR	ESN	CO
HG03133	HG03280	AFR	ESN	CO
HG03166	HG03198	AFR	ESN	CO
HG03169	HG03521	AFR	ESN	CO
HG03268	HG03271	AFR	ESN	CO
HG03300	HG03370	AFR	ESN	CO
HG03301	HG03372	AFR	ESN	CO
HG03342	HG03354	AFR	ESN	CO
HG03343	HG03352	AFR	ESN	CO
HG03352	HG03366	AFR	ESN	CO
HG02464	HG02804	AFR	GWD	CO
HG02464	HG02819	AFR	GWD	CO
HG02561	HG02574	AFR	GWD	CO
HG02610	HG02624	AFR	GWD	CO
HG02610	HG02642	AFR	GWD	CO
HG02610	HG02643	AFR	GWD	CO
HG02611	HG02852	AFR	GWD	CO
HG02611	HG02896	AFR	GWD	CO
HG02624	HG02642	AFR	GWD	CO
HG02624	HG02666	AFR	GWD	CO
HG02643	HG02645	AFR	GWD	CO
HG02703	HG02852	AFR	GWD	CO
HG02760	HG03046	AFR	GWD	CO
HG02878	HG02895	AFR	GWD	CO
HG02878	HG02896	AFR	GWD	CO
HG02895	HG02896	AFR	GWD	CO
HG03240	HG03241	AFR	GWD	CO
HG03246	HG03247	AFR	GWD	CO
NA19017	NA19384	AFR	LWK	CO
NA19025	NA19384	AFR	LWK	CO
NA19026	NA19317	AFR	LWK	CO
NA19026	NA19347	AFR	LWK	CO
NA19026	NA19376	AFR	LWK	CO
NA19026	NA19385	AFR	LWK	CO
NA19027	NA19042	AFR	LWK	AV
NA19027	NA19350	AFR	LWK	CO
NA19028	NA19385	AFR	LWK	CO
NA19037	NA19430	AFR	LWK	CO
NA19037	NA19451	AFR	LWK	CO
NA19037	NA19452	AFR	LWK	CO
NA19042	NA19350	AFR	LWK	CO
NA19307	NA19312	AFR	LWK	CO
NA19307	NA19316	AFR	LWK	CO
NA19307	NA19321	AFR	LWK	CO
NA19307	NA19434	AFR	LWK	CO
NA19312	NA19316	AFR	LWK	CO
NA19317	NA19320	AFR	LWK	CO
NA19317	NA19347	AFR	LWK	CO
NA19317	NA19376	AFR	LWK	CO
NA19318	NA19347	AFR	LWK	CO
NA19318	NA19376	AFR	LWK	CO
NA19318	NA19471	AFR	LWK	CO
NA19320	NA19347	AFR	LWK	CO
NA19320	NA19376	AFR	LWK	CO
NA19320	NA19448	AFR	LWK	CO
NA19320	NA19451	AFR	LWK	CO
NA19320	NA19452	AFR	LWK	CO
NA19331	NA19334	AFR	LWK	FS
NA19346	NA19395	AFR	LWK	CO
NA19347	NA19376	AFR	LWK	CO
NA19350	NA19375	AFR	LWK	CO
NA19350	NA19397	AFR	LWK	CO
NA19355	NA19434	AFR	LWK	CO
NA19360	NA19434	AFR	LWK	CO
NA19375	NA19376	AFR	LWK	CO
NA19375	NA19393	AFR	LWK	CO
NA19375	NA19397	AFR	LWK	CO
NA19375	NA19436	AFR	LWK	CO
NA19376	NA19397	AFR	LWK	CO
NA19379	NA19380	AFR	LWK	CO
NA19428	NA19461	AFR	LWK	CO
NA19430	NA19451	AFR	LWK	CO
NA19430	NA19452	AFR	LWK	CO
NA19451	NA19452	AFR	LWK	CO
NA19466	NA19467	AFR	LWK	CO
NA19466	NA19471	AFR	LWK	CO
HG03054	HG03057	AFR	MSL	CO
HG03054	HG03069	AFR	MSL	CO
HG03073	HG03097	AFR	MSL	CO
HG03085	HG03086	AFR	MSL	CO
HG03376	HG03380	AFR	MSL	CO
HG03380	HG03391	AFR	MSL	CO
HG03428	HG03455	AFR	MSL	CO
HG03428	HG03457	AFR	MSL	CO
HG03439	HG03458	AFR	MSL	CO
HG03449	HG03464	AFR	MSL	CO
HG03449	HG03478	AFR	MSL	CO
HG03449	HG03484	AFR	MSL	CO
HG03464	HG03478	AFR	MSL	CO
HG03464	HG03484	AFR	MSL	CO
HG03469	HG03478	AFR	MSL	CO
HG03478	HG03484	AFR	MSL	CO
HG03556	HG03557	AFR	MSL	CO
NA18923	NA19257	AFR	YRI	CO
HG01112	HG01259	AMR	CLM	CO
HG01112	HG01437	AMR	CLM	CO
HG01130	HG01134	AMR	CLM	CO
HG01259	HG01275	AMR	CLM	CO
HG01260	HG01374	AMR	CLM	CO
HG01269	HG01465	AMR	CLM	CO
HG01348	HG01492	AMR	CLM	CO
HG01354	HG01489	AMR	CLM	CO
HG01383	HG01465	AMR	CLM	CO
HG01465	HG01468	AMR	CLM	CO
HG01465	HG01550	AMR	CLM	CO
HG01497	HG01498	AMR	CLM	CO
NA19657	NA19785	AMR	MXL	CO
NA19657	NA19786	AMR	MXL	CO
NA19661	NA19752	AMR	MXL	CO
NA19728	NA19729	AMR	MXL	CO
NA19729	NA19732	AMR	MXL	CO
HG02271	HG02272	AMR	PEL	CO
HG01061	HG01070	AMR	PUR	CO
HG01083	HG01170	AMR	PUR	CO
HG01108	HG01241	AMR	PUR	CO
HG00766	HG00879	EAS	CDX	CO
HG00851	HG00881	EAS	CDX	CO
HG01031	HG02397	EAS	CDX	CO
HG01795	HG02179	EAS	CDX	CO
HG01801	HG02380	EAS	CDX	CO
HG02153	HG02188	EAS	CDX	CO
HG02154	HG02166	EAS	CDX	CO
HG02156	HG02380	EAS	CDX	CO
HG02182	HG02380	EAS	CDX	CO
HG02188	HG02380	EAS	CDX	CO
HG02250	HG02385	EAS	CDX	CO
HG02353	HG02379	EAS	CDX	CO
HG02353	HG02386	EAS	CDX	CO
HG02356	HG02379	EAS	CDX	CO
HG00475	HG00500	EAS	CHS	CO
HG00475	HG00542	EAS	CHS	AV
HG00500	HG00542	EAS	CHS	CO
HG00581	HG00607	EAS	CHS	CO
HG00584	HG00595	EAS	CHS	CO
HG00672	HG00698	EAS	CHS	CO
HG00689	HG00708	EAS	CHS	CO
HG02060	HG02061	EAS	KHV	CO
NA06989	NA12155	EUR	CEU	CO
NA11931	NA11933	EUR	CEU	CO
NA11931	NA12748	EUR	CEU	CO
NA11932	NA12383	EUR	CEU	CO
NA12045	NA12046	EUR	CEU	CO
NA12760	NA12830	EUR	CEU	CO
HG00099	HG00100	EUR	GBR	CO
HG00103	HG00106	EUR	GBR	CO
HG00112	HG00123	EUR	GBR	CO
HG00115	HG00116	EUR	GBR	CO
HG00116	HG00120	EUR	GBR	CO
HG00238	HG00240	EUR	GBR	CO
NA20531	NA20770	EUR	TSI	CO
NA20533	NA20787	EUR	TSI	CO
NA20786	NA20811	EUR	TSI	CO
HG04161	HG04162	SAS	BEB	CO
NA20864	NA20891	SAS	GIH	CO
NA20864	NA20900	SAS	GIH	CO
NA20877	NA20884	SAS	GIH	CO
NA20882	NA20900	SAS	GIH	PO
NA20891	NA20900	SAS	GIH	PO
NA21098	NA21142	SAS	GIH	CO
NA21103	NA21104	SAS	GIH	CO
NA21109	NA21135	SAS	GIH	HS
HG03773	HG03784	SAS	ITU	CO
HG03866	HG03873	SAS	ITU	CO
HG03976	HG04019	SAS	ITU	CO
HG04023	HG04025	SAS	ITU	CO
HG04198	HG04200	SAS	ITU	CO
HG02648	HG02649	SAS	PJL	CO
HG02654	HG02655	SAS	PJL	CO
HG02657	HG02658	SAS	PJL	CO
HG02681	HG02682	SAS	PJL	CO
HG02684	HG02685	SAS	PJL	CO
HG02687	HG03705	SAS	PJL	CO
HG02690	HG02691	SAS	PJL	CO
HG02690	HG02694	SAS	PJL	CO
HG02691	HG02694	SAS	PJL	CO
HG02699	HG02700	SAS	PJL	CO
HG02736	HG02737	SAS	PJL	CO
HG03228	HG03229	SAS	PJL	CO
HG03234	HG03235	SAS	PJL	CO
HG03692	HG03896	SAS	STU	CO
HG03733	HG03898	SAS	STU	CO
HG03733	HG03899	SAS	STU	FS
HG03733	HG03955	SAS	STU	CO
HG03733	HG03991	SAS	STU	CO
HG03738	HG03837	SAS	STU	CO
HG03740	HG03741	SAS	STU	CO
HG03750	HG03754	SAS	STU	PO
HG03752	HG03836	SAS	STU	CO
HG03885	HG03989	SAS	STU	CO
HG03894	HG03896	SAS	STU	CO
HG03894	HG03995	SAS	STU	CO
HG03896	HG03995	SAS	STU	CO
HG03898	HG03899	SAS	STU	CO
HG03898	HG03955	SAS	STU	CO
HG03898	HG03991	SAS	STU	CO
HG03899	HG03955	SAS	STU	CO
HG03899	HG03991	SAS	STU	CO
HG03955	HG03991	SAS	STU	CO
HG04106	HG04107	SAS	STU	CO

## Sheet: info
Relationships have been inferred using RELPAIR on 100 random submaps.
For each pair, the relationship inferred the largest number of times on the 100 submaps was reported.
Reported relationships are
AV: avuncular
CO: first cousin
FS: full sibs
HS: half sibs
PO: parent/offspring
