# Supplementary material for: High level of inbreeding in final phase of 1000 Genomes Project
Source: Sci Rep. 2015 Dec 2;5:17453. doi: 10.1038/srep17453 (PMC4667178; doi:10.1038/srep17453)
Supplement: Supplementary Table S4 [file srep17453-s3.xls]

## Sheet: Table S3
IID	SUPER POP	POP	GENDER	Q-score	f	p-value	Mating type	TGP2457	TGP2261
HG01879	AFR	ACB	male	100	0	0.97487	OUT	YES	YES
HG01880	AFR	ACB	female	100	0	0.97488	OUT	YES	YES
HG01882	AFR	ACB	male	100	0	0.97494	OUT	YES	YES
HG01883	AFR	ACB	female	100	0	0.97489	OUT	YES	YES
HG01885	AFR	ACB	male	100	0	0.974935	OUT	YES	YES
HG01886	AFR	ACB	female	100	0	0.97491	OUT	YES	YES
HG01889	AFR	ACB	female	100	0	0.97489	OUT	YES	YES
HG01890	AFR	ACB	male	100	0	0.9749	OUT	YES	YES
HG01894	AFR	ACB	female	100	0	0.974875	OUT	YES	YES
HG01896	AFR	ACB	female	100	0.008	0.000261795	2C	YES	YES
HG01912	AFR	ACB	male	100	0.012	2.0952e-06	2C	YES	YES
HG01914	AFR	ACB	male	100	0	0.97488	OUT	YES	YES
HG01915	AFR	ACB	female	100	0	0.97494	OUT	YES	NO
HG01956	AFR	ACB	female	100	0	0.97498	OUT	YES	YES
HG01958	AFR	ACB	female	100	0	0.97491	OUT	YES	YES
HG01985	AFR	ACB	female	100	0	0.97488	OUT	YES	YES
HG01986	AFR	ACB	male	99	0	0.97491	OUT	YES	YES
HG01988	AFR	ACB	male	91	0	0.97497	OUT	YES	YES
HG01989	AFR	ACB	female	100	0	0.97492	OUT	YES	YES
HG01990	AFR	ACB	male	100	0	0.9749	OUT	YES	YES
HG02009	AFR	ACB	male	100	0	0.9749	OUT	YES	YES
HG02010	AFR	ACB	female	100	0	0.97491	OUT	YES	YES
HG02012	AFR	ACB	female	100	0	0.97488	OUT	YES	YES
HG02013	AFR	ACB	male	100	0	0.974915	OUT	YES	YES
HG02014	AFR	ACB	male	100	0	0.974895	OUT	YES	YES
HG02051	AFR	ACB	male	100	0	0.97488	OUT	YES	YES
HG02052	AFR	ACB	female	100	0	0.974895	OUT	YES	YES
HG02053	AFR	ACB	male	100	0	0.97489	OUT	YES	YES
HG02054	AFR	ACB	female	100	0	0.97502	OUT	YES	YES
HG02095	AFR	ACB	female	100	0	0.97488	OUT	YES	YES
HG02107	AFR	ACB	male	100	0	0.974905	OUT	YES	YES
HG02108	AFR	ACB	female	100	0	0.97488	OUT	YES	YES
HG02111	AFR	ACB	female	100	0	0.9749	OUT	YES	YES
HG02143	AFR	ACB	male	100	0	0.9749	OUT	YES	YES
HG02144	AFR	ACB	female	100	0	0.97489	OUT	YES	YES
HG02255	AFR	ACB	male	100	0	0.974905	OUT	YES	YES
HG02256	AFR	ACB	female	100	0	0.97487	OUT	YES	YES
HG02281	AFR	ACB	male	100	0	0.97491	OUT	YES	YES
HG02282	AFR	ACB	female	100	0	0.97487	OUT	YES	YES
HG02283	AFR	ACB	male	100	0	0.974875	OUT	YES	NO
HG02284	AFR	ACB	male	100	0	0.9749	OUT	YES	YES
HG02307	AFR	ACB	male	100	0	0.97491	OUT	YES	YES
HG02308	AFR	ACB	female	100	0	0.974915	OUT	YES	YES
HG02309	AFR	ACB	female	100	0	0.97488	OUT	YES	YES
HG02314	AFR	ACB	male	100	0.003	0.000218335	2C	YES	YES
HG02315	AFR	ACB	female	100	0	0.974855	OUT	YES	YES
HG02317	AFR	ACB	male	99	0	0.97492	OUT	YES	YES
HG02318	AFR	ACB	female	100	0	0.97491	OUT	YES	YES
HG02322	AFR	ACB	female	100	0	0.97487	OUT	YES	YES
HG02323	AFR	ACB	male	100	0	0.97488	OUT	YES	YES
HG02325	AFR	ACB	female	100	0	0.974925	OUT	YES	YES
HG02330	AFR	ACB	male	100	0	0.97487	OUT	YES	YES
HG02332	AFR	ACB	male	100	0	0.97489	OUT	YES	YES
HG02334	AFR	ACB	male	100	0	0.97489	OUT	YES	YES
HG02337	AFR	ACB	female	100	0	0.9749	OUT	YES	YES
HG02339	AFR	ACB	female	100	0.02	2.12095e-08	2C	YES	YES
HG02343	AFR	ACB	male	100	0	0.97493	OUT	YES	YES
HG02419	AFR	ACB	female	100	0	0.97489	OUT	YES	YES
HG02420	AFR	ACB	male	100	0	0.97488	OUT	YES	YES
HG02427	AFR	ACB	female	100	0	0.974895	OUT	YES	YES
HG02429	AFR	ACB	male	100	0	0.97489	OUT	NO	NO
HG02433	AFR	ACB	male	100	0	0.974925	OUT	YES	YES
HG02439	AFR	ACB	male	100	0	0.97491	OUT	YES	YES
HG02442	AFR	ACB	male	100	0	0.974905	OUT	YES	YES
HG02445	AFR	ACB	male	100	0	0.97488	OUT	YES	YES
HG02449	AFR	ACB	male	100	0	0.97492	OUT	YES	YES
HG02450	AFR	ACB	female	100	0	0.97489	OUT	YES	YES
HG02455	AFR	ACB	male	100	0	0.97487	OUT	YES	YES
HG02470	AFR	ACB	male	100	0	0.97488	OUT	YES	YES
HG02471	AFR	ACB	female	100	0	0.974895	OUT	YES	NO
HG02476	AFR	ACB	female	99	0	0.97487	OUT	YES	YES
HG02477	AFR	ACB	female	100	0	0.974895	OUT	YES	YES
HG02479	AFR	ACB	female	100	0	0.97492	OUT	YES	YES
HG02481	AFR	ACB	male	100	0	0.9749	OUT	YES	YES
HG02484	AFR	ACB	male	100	0	0.974925	OUT	YES	YES
HG02485	AFR	ACB	female	100	0	0.974905	OUT	YES	YES
HG02489	AFR	ACB	male	100	0	0.97491	OUT	YES	YES
HG02496	AFR	ACB	male	100	0	0.97487	OUT	YES	YES
HG02497	AFR	ACB	female	100	0	0.97492	OUT	YES	YES
HG02501	AFR	ACB	male	100	0	0.97487	OUT	YES	YES
HG02502	AFR	ACB	female	100	0	0.97491	OUT	YES	YES
HG02505	AFR	ACB	female	100	0	0.97488	OUT	YES	YES
HG02508	AFR	ACB	female	100	0	0.974885	OUT	YES	YES
HG02511	AFR	ACB	female	99	0	0.97749	OUT	YES	YES
HG02536	AFR	ACB	male	100	0	0.97494	OUT	YES	YES
HG02537	AFR	ACB	female	100	0	0.9749	OUT	YES	YES
HG02541	AFR	ACB	male	100	0	0.97493	OUT	YES	YES
HG02545	AFR	ACB	male	100	0	0.97494	OUT	YES	YES
HG02546	AFR	ACB	female	100	0	0.97489	OUT	YES	YES
HG02549	AFR	ACB	female	100	0	0.97489	OUT	YES	YES
HG02554	AFR	ACB	male	100	0	0.974895	OUT	YES	YES
HG02555	AFR	ACB	female	100	0	0.974935	OUT	YES	YES
HG02557	AFR	ACB	male	100	0	0.9749	OUT	YES	YES
HG02558	AFR	ACB	female	100	0	0.97489	OUT	YES	YES
HG02577	AFR	ACB	female	100	0	0.97488	OUT	YES	YES
HG02580	AFR	ACB	female	100	0	0.97489	OUT	YES	YES
NA19625	AFR	ASW	female	100	0	0.97493	OUT	NO	NO
NA19700	AFR	ASW	male	100	0	0.97489	OUT	YES	YES
NA19701	AFR	ASW	female	100	0	0.974875	OUT	YES	YES
NA19703	AFR	ASW	male	100	0	0.9749	OUT	YES	NO
NA19704	AFR	ASW	female	100	0	0.97491	OUT	YES	NO
NA19707	AFR	ASW	female	100	0	0.97489	OUT	YES	YES
NA19711	AFR	ASW	male	100	0	0.97489	OUT	YES	YES
NA19712	AFR	ASW	female	100	0	0.97491	OUT	YES	YES
NA19713	AFR	ASW	female	100	0	0.97489	OUT	YES	NO
NA19818	AFR	ASW	male	100	0	0.97489	OUT	YES	YES
NA19819	AFR	ASW	female	100	0	0.974885	OUT	YES	YES
NA19834	AFR	ASW	male	100	0	0.9749	OUT	YES	YES
NA19835	AFR	ASW	female	100	0	0.97488	OUT	YES	YES
NA19900	AFR	ASW	male	100	0	0.974885	OUT	YES	YES
NA19901	AFR	ASW	female	100	0.011	0.00396975	2C	YES	YES
NA19904	AFR	ASW	male	100	0	0.97488	OUT	YES	NO
NA19908	AFR	ASW	male	100	0	0.974985	OUT	YES	YES
NA19909	AFR	ASW	female	100	0	0.97487	OUT	YES	YES
NA19913	AFR	ASW	female	100	0	0.97489	OUT	NO	NO
NA19914	AFR	ASW	female	100	0	0.97487	OUT	YES	YES
NA19916	AFR	ASW	male	100	0	0.974945	OUT	YES	YES
NA19917	AFR	ASW	female	100	0	0.97493	OUT	YES	YES
NA19920	AFR	ASW	male	100	0	0.97493	OUT	YES	NO
NA19921	AFR	ASW	female	99	0	0.97487	OUT	YES	YES
NA19922	AFR	ASW	male	100	0	0.97493	OUT	YES	YES
NA19923	AFR	ASW	female	100	0	0.974895	OUT	YES	YES
NA19982	AFR	ASW	male	100	0	0.974885	OUT	YES	YES
NA19984	AFR	ASW	male	100	0	0.9749	OUT	YES	YES
NA20126	AFR	ASW	male	100	0	0.9749	OUT	YES	YES
NA20127	AFR	ASW	female	100	0	0.974905	OUT	YES	YES
NA20274	AFR	ASW	female	100	0	0.97489	OUT	YES	YES
NA20276	AFR	ASW	female	100	0	0.97488	OUT	YES	YES
NA20278	AFR	ASW	male	100	0	0.97483	OUT	YES	YES
NA20281	AFR	ASW	male	100	0	0.97488	OUT	YES	NO
NA20282	AFR	ASW	female	100	0	0.97488	OUT	YES	YES
NA20287	AFR	ASW	female	100	0	0.974915	OUT	YES	YES
NA20289	AFR	ASW	female	100	0	0.97493	OUT	YES	YES
NA20291	AFR	ASW	male	100	0	0.974885	OUT	YES	YES
NA20294	AFR	ASW	female	100	0	0.97495	OUT	YES	YES
NA20296	AFR	ASW	female	100	0	0.97493	OUT	YES	NO
NA20298	AFR	ASW	male	100	0	0.97492	OUT	YES	YES
NA20299	AFR	ASW	female	100	0	0.974875	OUT	YES	NO
NA20314	AFR	ASW	female	3	0	0.97535	NA	NO	NO
NA20317	AFR	ASW	female	100	0	0.97498	OUT	YES	YES
NA20318	AFR	ASW	male	100	0	0.974915	OUT	NO	NO
NA20320	AFR	ASW	female	100	0	0.974895	OUT	NO	NO
NA20321	AFR	ASW	female	100	0	0.974855	OUT	YES	YES
NA20332	AFR	ASW	female	100	0	0.97489	OUT	YES	YES
NA20334	AFR	ASW	female	100	0	0.97504	OUT	YES	YES
NA20339	AFR	ASW	female	100	0	0.97494	OUT	YES	YES
NA20340	AFR	ASW	male	100	0	0.97489	OUT	YES	NO
NA20342	AFR	ASW	male	100	0	0.97486	OUT	YES	YES
NA20346	AFR	ASW	male	100	0	0.97486	OUT	YES	YES
NA20348	AFR	ASW	male	100	0	0.97493	OUT	YES	YES
NA20351	AFR	ASW	male	100	0	0.97491	OUT	YES	YES
NA20355	AFR	ASW	female	100	0	0.97489	OUT	NO	NO
NA20356	AFR	ASW	male	100	0	0.974895	OUT	YES	YES
NA20357	AFR	ASW	female	100	0	0.97487	OUT	YES	YES
NA20359	AFR	ASW	female	100	0	0.974925	OUT	YES	YES
NA20362	AFR	ASW	male	100	0	0.97494	OUT	NO	NO
NA20412	AFR	ASW	female	100	0	0.97489	OUT	YES	YES
HG02922	AFR	ESN	female	100	0	0.97494	OUT	YES	YES
HG02923	AFR	ESN	male	100	0.009	7.6592e-07	2C	YES	YES
HG02938	AFR	ESN	male	100	0.004	0.00023847	2C	YES	YES
HG02941	AFR	ESN	male	100	0	0.974895	OUT	YES	YES
HG02943	AFR	ESN	female	100	0	0.97491	OUT	YES	YES
HG02944	AFR	ESN	male	100	0	0.97494	OUT	YES	YES
HG02946	AFR	ESN	female	100	0	0.97491	OUT	YES	YES
HG02947	AFR	ESN	male	100	0	0.974905	OUT	YES	YES
HG02952	AFR	ESN	female	100	0	0.97487	OUT	YES	YES
HG02953	AFR	ESN	male	100	0	0.97489	OUT	YES	YES
HG02968	AFR	ESN	male	100	0	0.97491	OUT	YES	YES
HG02970	AFR	ESN	female	100	0	0.97496	OUT	YES	YES
HG02971	AFR	ESN	male	100	0	0.9749	OUT	YES	YES
HG02973	AFR	ESN	male	100	0	0.97491	OUT	YES	NO
HG02974	AFR	ESN	female	100	0	0.97492	OUT	YES	YES
HG02976	AFR	ESN	female	100	0	0.97493	OUT	YES	YES
HG02977	AFR	ESN	male	100	0.006	0.000507275	2C	YES	YES
HG02979	AFR	ESN	female	100	0.005	0.00039145	2C	YES	YES
HG02981	AFR	ESN	male	100	0	0.97489	OUT	YES	YES
HG03099	AFR	ESN	female	100	0.004	0.000409035	2C	YES	YES
HG03100	AFR	ESN	male	100	0	0.97491	OUT	YES	YES
HG03103	AFR	ESN	male	100	0.015	5.58695e-06	2C	YES	YES
HG03105	AFR	ESN	female	99	0.005	0.00026385	2C	YES	YES
HG03108	AFR	ESN	female	100	0	0.9749	OUT	YES	YES
HG03109	AFR	ESN	male	100	0	0.97492	OUT	YES	YES
HG03111	AFR	ESN	female	100	0	0.97493	OUT	YES	YES
HG03112	AFR	ESN	male	99	0	0.97493	OUT	YES	YES
HG03114	AFR	ESN	female	100	0.006	0.000226095	2C	YES	NO
HG03115	AFR	ESN	male	99	0.004	0.0024968	2C	YES	YES
HG03117	AFR	ESN	female	100	0	0.97488	OUT	YES	YES
HG03118	AFR	ESN	male	100	0	0.9749	OUT	YES	YES
HG03120	AFR	ESN	male	100	0	0.97488	OUT	YES	YES
HG03121	AFR	ESN	female	100	0	0.974925	OUT	YES	NO
HG03123	AFR	ESN	female	100	0	0.97491	OUT	YES	YES
HG03124	AFR	ESN	male	100	0	0.974965	OUT	YES	YES
HG03126	AFR	ESN	female	100	0	0.97489	OUT	YES	YES
HG03127	AFR	ESN	male	100	0	0.97492	OUT	YES	YES
HG03129	AFR	ESN	female	100	0.02	4.52895e-06	2C	YES	YES
HG03130	AFR	ESN	male	100	0.017	2.27525e-15	2C	YES	YES
HG03132	AFR	ESN	female	100	0	0.97491	OUT	YES	YES
HG03133	AFR	ESN	male	100	0	0.97489	OUT	YES	YES
HG03135	AFR	ESN	female	100	0	0.97487	OUT	YES	YES
HG03136	AFR	ESN	male	100	0	0.97491	OUT	YES	YES
HG03139	AFR	ESN	male	100	0	0.974915	OUT	YES	YES
HG03157	AFR	ESN	male	100	0	0.97492	OUT	YES	YES
HG03159	AFR	ESN	female	100	0	0.97489	OUT	YES	YES
HG03160	AFR	ESN	male	100	0	0.9749	OUT	YES	YES
HG03162	AFR	ESN	female	100	0	0.97489	OUT	YES	YES
HG03163	AFR	ESN	male	100	0.018	1.63895e-09	2C	YES	YES
HG03166	AFR	ESN	male	100	0.006	0.000216855	2C	YES	NO
HG03168	AFR	ESN	female	100	0	0.97492	OUT	YES	YES
HG03169	AFR	ESN	male	100	0.011	4.9443e-07	2C	YES	YES
HG03172	AFR	ESN	male	100	0	0.97493	OUT	YES	YES
HG03175	AFR	ESN	male	100	0	0.974895	OUT	YES	YES
HG03189	AFR	ESN	female	100	0	0.97488	OUT	YES	YES
HG03190	AFR	ESN	male	100	0.009	0.00093613	2C	YES	NO
HG03193	AFR	ESN	male	100	0	0.97489	OUT	YES	YES
HG03195	AFR	ESN	female	100	0	0.97489	OUT	YES	YES
HG03196	AFR	ESN	male	100	0	0.974875	OUT	YES	YES
HG03198	AFR	ESN	female	97	0	0.97487	OUT	YES	YES
HG03199	AFR	ESN	male	100	0	0.97493	OUT	YES	YES
HG03202	AFR	ESN	male	100	0	0.974885	OUT	YES	YES
HG03265	AFR	ESN	male	100	0	0.9749	OUT	YES	YES
HG03267	AFR	ESN	female	100	0	0.97488	OUT	YES	YES
HG03268	AFR	ESN	male	100	0	0.9749	OUT	YES	YES
HG03270	AFR	ESN	female	100	0	0.97489	OUT	YES	YES
HG03271	AFR	ESN	male	100	0.007	2.7202e-05	2C	YES	NO
HG03279	AFR	ESN	female	100	0	0.9749	OUT	YES	YES
HG03280	AFR	ESN	male	100	0	0.97492	OUT	YES	NO
HG03291	AFR	ESN	female	100	0	0.975075	OUT	YES	YES
HG03294	AFR	ESN	female	100	0	0.974895	OUT	YES	YES
HG03295	AFR	ESN	male	100	0.005	0.00052644	2C	YES	YES
HG03297	AFR	ESN	female	100	0	0.974925	OUT	YES	YES
HG03298	AFR	ESN	male	100	0.006	0.0001411	2C	YES	YES
HG03300	AFR	ESN	female	100	0.008	3.40905e-07	2C	YES	NO
HG03301	AFR	ESN	male	100	0.004	0.0002569	2C	YES	NO
HG03303	AFR	ESN	female	100	0	0.9749	OUT	YES	YES
HG03304	AFR	ESN	male	100	0	0.97494	OUT	YES	YES
HG03311	AFR	ESN	male	100	0.005	0.000135545	2C	YES	YES
HG03313	AFR	ESN	male	100	0.011	5.9695e-05	2C	YES	YES
HG03342	AFR	ESN	female	100	0	0.974895	OUT	YES	YES
HG03343	AFR	ESN	male	100	0	0.97491	OUT	YES	YES
HG03351	AFR	ESN	female	100	0	0.9749	OUT	YES	YES
HG03352	AFR	ESN	male	100	0.004	0.00024509	2C	YES	NO
HG03354	AFR	ESN	female	100	0	0.9749	OUT	YES	NO
HG03363	AFR	ESN	female	99	0	0.97497	OUT	YES	YES
HG03366	AFR	ESN	female	100	0	0.974895	OUT	YES	YES
HG03367	AFR	ESN	male	100	0.005	0.0003548	2C	YES	NO
HG03369	AFR	ESN	female	100	0	0.974875	OUT	YES	YES
HG03370	AFR	ESN	male	100	0.006	0.00026776	2C	YES	YES
HG03372	AFR	ESN	female	100	0	0.97487	OUT	YES	YES
HG03499	AFR	ESN	female	100	0	0.97493	OUT	YES	YES
HG03511	AFR	ESN	female	100	0.004	0.000282095	2C	YES	YES
HG03514	AFR	ESN	female	100	0	0.97488	OUT	YES	YES
HG03515	AFR	ESN	male	100	0.005	0.000125475	2C	YES	YES
HG03517	AFR	ESN	female	100	0	0.97489	OUT	YES	YES
HG03518	AFR	ESN	male	100	0	0.9749	OUT	YES	YES
HG03520	AFR	ESN	female	100	0	0.974965	OUT	YES	YES
HG03521	AFR	ESN	male	99	0	0.97496	OUT	YES	NO
HG02461	AFR	GWD	male	100	0	0.974895	OUT	YES	YES
HG02462	AFR	GWD	female	100	0.005	0.000215365	2C	YES	YES
HG02464	AFR	GWD	male	100	0	0.9749	OUT	YES	NO
HG02465	AFR	GWD	female	100	0	0.97492	OUT	YES	YES
HG02561	AFR	GWD	male	100	0	0.974885	OUT	YES	NO
HG02562	AFR	GWD	female	100	0	0.9749	OUT	YES	YES
HG02568	AFR	GWD	female	99	0	0.97492	OUT	YES	YES
HG02570	AFR	GWD	male	100	0	0.97491	OUT	YES	YES
HG02571	AFR	GWD	female	100	0	0.97491	OUT	YES	YES
HG02573	AFR	GWD	male	100	0.004	0.000204655	2C	YES	YES
HG02574	AFR	GWD	female	100	0	0.9749	OUT	YES	YES
HG02582	AFR	GWD	male	100	0.006	0.00044635	2C	YES	YES
HG02583	AFR	GWD	female	100	0.01	3.5392e-11	2C	YES	YES
HG02585	AFR	GWD	male	100	0	0.97491	OUT	YES	YES
HG02586	AFR	GWD	female	100	0.014	2.9883e-11	2C	YES	YES
HG02588	AFR	GWD	male	100	0	0.97489	OUT	YES	YES
HG02589	AFR	GWD	female	100	0	0.97487	OUT	YES	YES
HG02594	AFR	GWD	male	100	0	0.97494	OUT	YES	YES
HG02595	AFR	GWD	female	100	0	0.97488	OUT	YES	YES
HG02610	AFR	GWD	male	100	0	0.97499	OUT	YES	NO
HG02611	AFR	GWD	female	100	0.017	1.0811e-12	2C	YES	YES
HG02613	AFR	GWD	male	100	0	0.97489	OUT	YES	YES
HG02614	AFR	GWD	female	100	0	0.9749	OUT	YES	YES
HG02620	AFR	GWD	male	100	0	0.97488	OUT	YES	YES
HG02621	AFR	GWD	female	100	0	0.97488	OUT	YES	YES
HG02623	AFR	GWD	male	99	0.004	0.010073	2C	YES	YES
HG02624	AFR	GWD	female	100	0	0.97488	OUT	YES	NO
HG02628	AFR	GWD	male	100	0	0.97489	OUT	YES	YES
HG02629	AFR	GWD	female	100	0	0.97488	OUT	YES	YES
HG02634	AFR	GWD	male	100	0	0.97489	OUT	YES	YES
HG02635	AFR	GWD	female	100	0	0.97492	OUT	YES	YES
HG02642	AFR	GWD	male	100	0.006	0.00011469	2C	YES	YES
HG02643	AFR	GWD	female	100	0	0.97491	OUT	YES	NO
HG02645	AFR	GWD	male	100	0	0.97488	OUT	YES	YES
HG02646	AFR	GWD	female	100	0	0.97491	OUT	YES	YES
HG02666	AFR	GWD	male	100	0	0.97492	OUT	YES	YES
HG02667	AFR	GWD	female	100	0.039	2.071e-18	2C	YES	YES
HG02675	AFR	GWD	male	100	0	0.9749	OUT	YES	YES
HG02676	AFR	GWD	female	100	0	0.97489	OUT	YES	YES
HG02678	AFR	GWD	male	100	0.052	1.92365e-35	1C	YES	NO
HG02679	AFR	GWD	female	100	0	0.97489	OUT	YES	YES
HG02702	AFR	GWD	male	100	0	0.97489	OUT	YES	YES
HG02703	AFR	GWD	female	100	0.009	9.51145e-09	2C	YES	YES
HG02715	AFR	GWD	male	100	0	0.97491	OUT	YES	YES
HG02716	AFR	GWD	female	100	0	0.97487	OUT	YES	YES
HG02721	AFR	GWD	male	100	0	0.9749	OUT	YES	YES
HG02722	AFR	GWD	female	100	0	0.97487	OUT	YES	YES
HG02756	AFR	GWD	male	100	0	0.974915	OUT	YES	YES
HG02757	AFR	GWD	female	100	0.002	0.0326325	2C	YES	YES
HG02759	AFR	GWD	male	100	0.061	2.81655e-44	1C	YES	NO
HG02760	AFR	GWD	female	100	0.003	0.0213315	2C	YES	YES
HG02763	AFR	GWD	female	100	0.035	7.5633e-23	2C	YES	YES
HG02768	AFR	GWD	male	100	0	0.97489	OUT	YES	YES
HG02769	AFR	GWD	female	100	0.0135	2.5786e-11	2C	YES	YES
HG02771	AFR	GWD	male	100	0	0.97491	OUT	YES	YES
HG02772	AFR	GWD	female	100	0	0.974915	OUT	YES	YES
HG02798	AFR	GWD	male	100	0	0.974955	OUT	YES	YES
HG02799	AFR	GWD	female	100	0	0.97489	OUT	YES	YES
HG02804	AFR	GWD	male	100	0	0.97489	OUT	YES	YES
HG02805	AFR	GWD	female	100	0.073	2.77385e-50	1C	YES	NO
HG02807	AFR	GWD	male	100	0	0.974935	OUT	YES	YES
HG02808	AFR	GWD	female	100	0.033	1.81795e-16	2C	YES	YES
HG02810	AFR	GWD	male	100	0.054	1.7282e-35	1C	YES	NO
HG02811	AFR	GWD	female	100	0	0.9749	OUT	YES	YES
HG02813	AFR	GWD	male	100	0	0.9749	OUT	YES	YES
HG02814	AFR	GWD	female	100	0	0.97491	OUT	YES	YES
HG02816	AFR	GWD	male	100	0.011	5.45725e-10	2C	YES	YES
HG02817	AFR	GWD	female	100	0	0.97487	OUT	YES	YES
HG02819	AFR	GWD	male	99	0	0.97497	OUT	YES	YES
HG02820	AFR	GWD	female	100	0	0.97488	OUT	YES	YES
HG02836	AFR	GWD	male	100	0	0.97502	OUT	YES	YES
HG02837	AFR	GWD	female	100	0.035	6.53665e-15	2C	YES	YES
HG02839	AFR	GWD	male	100	0	0.97499	OUT	YES	YES
HG02840	AFR	GWD	female	100	0	0.97489	OUT	YES	YES
HG02851	AFR	GWD	male	100	0	0.97486	OUT	YES	YES
HG02852	AFR	GWD	female	100	0	0.97493	OUT	YES	NO
HG02854	AFR	GWD	male	100	0	0.97488	OUT	YES	YES
HG02855	AFR	GWD	female	100	0	0.97491	OUT	YES	YES
HG02860	AFR	GWD	male	99	0	0.9749	OUT	YES	YES
HG02861	AFR	GWD	female	100	0	0.97489	OUT	YES	YES
HG02870	AFR	GWD	female	100	0	0.97493	OUT	YES	YES
HG02878	AFR	GWD	male	100	0	0.97488	OUT	YES	YES
HG02879	AFR	GWD	female	100	0.003	0.0024955	2C	YES	YES
HG02881	AFR	GWD	male	100	0.043	1.67405e-21	1C	YES	NO
HG02882	AFR	GWD	female	100	0	0.97487	OUT	YES	YES
HG02884	AFR	GWD	male	100	0	0.97492	OUT	YES	YES
HG02885	AFR	GWD	female	100	0	0.97489	OUT	YES	YES
HG02887	AFR	GWD	male	100	0	0.9749	OUT	YES	YES
HG02888	AFR	GWD	female	100	0	0.9749	OUT	YES	YES
HG02890	AFR	GWD	male	100	0	0.97489	OUT	YES	YES
HG02891	AFR	GWD	female	100	0	0.9749	OUT	YES	YES
HG02895	AFR	GWD	male	100	0.016	0.017076	2C	YES	NO
HG02896	AFR	GWD	female	100	0.011	1.07095e-08	2C	YES	NO
HG02982	AFR	GWD	male	100	0	0.97486	OUT	YES	YES
HG02983	AFR	GWD	female	100	0	0.9749	OUT	YES	YES
HG03024	AFR	GWD	male	100	0.012	1.6323e-06	2C	YES	YES
HG03025	AFR	GWD	female	100	0	0.974925	OUT	YES	YES
HG03027	AFR	GWD	male	100	0.006	0.00012165	2C	YES	YES
HG03028	AFR	GWD	female	100	0	0.974865	OUT	YES	YES
HG03039	AFR	GWD	male	100	0	0.97487	OUT	YES	YES
HG03040	AFR	GWD	female	100	0	0.97488	OUT	YES	YES
HG03045	AFR	GWD	male	100	0	0.974975	OUT	YES	YES
HG03046	AFR	GWD	female	100	0	0.976115	OUT	YES	NO
HG03048	AFR	GWD	male	100	0	0.97489	OUT	YES	YES
HG03049	AFR	GWD	female	100	0	0.97489	OUT	YES	YES
HG03240	AFR	GWD	male	100	0	0.974905	OUT	YES	YES
HG03241	AFR	GWD	female	100	0	0.97492	OUT	YES	NO
HG03246	AFR	GWD	male	100	0	0.97491	OUT	YES	YES
HG03247	AFR	GWD	female	100	0	0.97486	OUT	YES	NO
HG03258	AFR	GWD	male	100	0	0.9749	OUT	YES	YES
HG03259	AFR	GWD	female	100	0.1	9.41235e-66	1C	YES	NO
HG03538	AFR	GWD	male	100	0	0.97495	OUT	YES	YES
HG03539	AFR	GWD	female	100	0	0.97489	OUT	YES	YES
NA19017	AFR	LWK	female	99	0	0.97491	OUT	YES	YES
NA19019	AFR	LWK	female	100	0	0.97492	OUT	YES	YES
NA19020	AFR	LWK	male	99	0	0.97492	OUT	YES	YES
NA19023	AFR	LWK	female	99	0	0.9749	OUT	YES	YES
NA19024	AFR	LWK	female	100	0	0.974955	OUT	YES	YES
NA19025	AFR	LWK	male	98	0.009	0.00013647	2C	YES	YES
NA19026	AFR	LWK	male	100	0	0.974955	OUT	YES	NO
NA19027	AFR	LWK	male	100	0	0.97492	OUT	YES	YES
NA19028	AFR	LWK	male	100	0	0.97492	OUT	YES	YES
NA19030	AFR	LWK	female	99	0	0.97491	OUT	YES	YES
NA19031	AFR	LWK	male	100	0	0.974925	OUT	YES	YES
NA19035	AFR	LWK	male	100	0	0.97489	OUT	YES	YES
NA19036	AFR	LWK	female	100	0	0.9749	OUT	YES	YES
NA19037	AFR	LWK	female	99	0	0.97491	OUT	YES	YES
NA19038	AFR	LWK	female	100	0	0.97491	OUT	YES	YES
NA19041	AFR	LWK	male	100	0	0.974905	OUT	YES	YES
NA19042	AFR	LWK	female	99	0.005	0.0030855	2C	NO	NO
NA19043	AFR	LWK	male	100	0	0.97489	OUT	YES	YES
NA19307	AFR	LWK	male	100	0	0.97493	OUT	YES	NO
NA19308	AFR	LWK	male	100	0	0.9749	OUT	YES	YES
NA19309	AFR	LWK	male	100	0	0.974905	OUT	YES	YES
NA19310	AFR	LWK	female	100	0	0.97492	OUT	YES	YES
NA19312	AFR	LWK	male	100	0	0.97487	OUT	YES	YES
NA19314	AFR	LWK	female	100	0	0.97507	OUT	YES	YES
NA19315	AFR	LWK	female	99	0	0.97491	OUT	YES	YES
NA19316	AFR	LWK	female	100	0	0.974915	OUT	YES	NO
NA19317	AFR	LWK	male	100	0	0.97508	OUT	YES	NO
NA19318	AFR	LWK	male	100	0	0.97502	OUT	YES	NO
NA19319	AFR	LWK	male	100	0.006	0.000454145	2C	YES	YES
NA19320	AFR	LWK	female	100	0	0.974875	OUT	YES	NO
NA19321	AFR	LWK	female	100	0	0.97494	OUT	YES	YES
NA19323	AFR	LWK	female	100	0	0.97492	OUT	YES	YES
NA19324	AFR	LWK	female	100	0	0.97489	OUT	YES	YES
NA19327	AFR	LWK	female	100	0	0.9749	OUT	YES	YES
NA19328	AFR	LWK	female	100	0.011	3.23635e-09	2C	YES	YES
NA19331	AFR	LWK	male	100	0	0.974935	OUT	NO	NO
NA19332	AFR	LWK	female	100	0	0.97493	OUT	YES	YES
NA19334	AFR	LWK	male	100	0	0.975095	OUT	YES	YES
NA19338	AFR	LWK	female	99	0	0.97488	OUT	YES	YES
NA19346	AFR	LWK	male	100	0	0.97493	OUT	YES	YES
NA19347	AFR	LWK	male	100	0	0.97491	OUT	YES	NO
NA19350	AFR	LWK	male	100	0	0.97492	OUT	YES	NO
NA19351	AFR	LWK	female	99	0.004	0.31485	OUT	YES	YES
NA19355	AFR	LWK	female	100	0	0.974905	OUT	YES	YES
NA19360	AFR	LWK	male	100	0	0.974885	OUT	YES	YES
NA19372	AFR	LWK	male	100	0	0.97492	OUT	YES	YES
NA19374	AFR	LWK	male	100	0	0.97493	OUT	YES	YES
NA19375	AFR	LWK	male	100	0.006	0.00034992	2C	YES	NO
NA19376	AFR	LWK	male	100	0	0.9749	OUT	YES	NO
NA19377	AFR	LWK	female	100	0.003	0.000165225	2C	YES	YES
NA19378	AFR	LWK	female	100	0	0.97489	OUT	YES	YES
NA19379	AFR	LWK	female	100	0	0.97519	OUT	YES	NO
NA19380	AFR	LWK	male	100	0	0.97496	OUT	YES	YES
NA19383	AFR	LWK	male	100	0	0.97492	OUT	YES	YES
NA19384	AFR	LWK	male	100	0	0.97493	OUT	YES	NO
NA19385	AFR	LWK	male	97	0	0.97494	OUT	YES	NO
NA19390	AFR	LWK	female	100	0	0.97495	OUT	YES	YES
NA19391	AFR	LWK	female	100	0	0.97497	OUT	YES	YES
NA19393	AFR	LWK	male	100	0	0.974885	OUT	YES	YES
NA19394	AFR	LWK	male	100	0	0.97492	OUT	YES	YES
NA19395	AFR	LWK	female	100	0	0.97497	OUT	YES	NO
NA19397	AFR	LWK	male	100	0	0.97493	OUT	YES	YES
NA19399	AFR	LWK	female	100	0.006	0.00291955	2C	YES	YES
NA19401	AFR	LWK	female	98	0	0.97496	OUT	YES	YES
NA19403	AFR	LWK	female	100	0	0.9749	OUT	YES	YES
NA19404	AFR	LWK	female	100	0	0.974895	OUT	YES	YES
NA19428	AFR	LWK	male	100	0	0.97496	OUT	YES	YES
NA19429	AFR	LWK	male	100	0	0.97489	OUT	YES	YES
NA19430	AFR	LWK	male	100	0	0.97491	OUT	YES	NO
NA19431	AFR	LWK	female	100	0	0.97489	OUT	YES	YES
NA19434	AFR	LWK	female	100	0	0.974935	OUT	YES	NO
NA19435	AFR	LWK	female	100	0	0.974945	OUT	YES	YES
NA19436	AFR	LWK	female	99	0	0.97492	OUT	YES	YES
NA19437	AFR	LWK	female	100	0	0.97493	OUT	YES	YES
NA19438	AFR	LWK	female	100	0	0.97495	OUT	YES	YES
NA19439	AFR	LWK	female	100	0	0.974975	OUT	YES	YES
NA19440	AFR	LWK	female	100	0	0.97486	OUT	YES	YES
NA19443	AFR	LWK	male	100	0.0045	8.4773e-05	2C	YES	YES
NA19445	AFR	LWK	female	100	0	0.97495	OUT	YES	YES
NA19446	AFR	LWK	female	97	0	0.97497	OUT	YES	YES
NA19448	AFR	LWK	male	100	0	0.97495	OUT	YES	YES
NA19449	AFR	LWK	female	100	0	0.97491	OUT	YES	YES
NA19451	AFR	LWK	male	95	0	0.97486	OUT	YES	NO
NA19452	AFR	LWK	male	100	0	0.97489	OUT	YES	NO
NA19454	AFR	LWK	male	98	0	0.974905	OUT	YES	YES
NA19455	AFR	LWK	male	100	0	0.97494	OUT	YES	YES
NA19456	AFR	LWK	female	100	0	0.97489	OUT	YES	YES
NA19457	AFR	LWK	female	100	0	0.9749	OUT	YES	YES
NA19461	AFR	LWK	male	100	0	0.97495	OUT	YES	NO
NA19462	AFR	LWK	female	100	0.013	1.8657e-05	2C	YES	YES
NA19463	AFR	LWK	female	100	0	0.97489	OUT	YES	YES
NA19466	AFR	LWK	male	100	0	0.974905	OUT	YES	NO
NA19467	AFR	LWK	female	100	0	0.97495	OUT	YES	YES
NA19468	AFR	LWK	female	100	0	0.974965	OUT	YES	YES
NA19471	AFR	LWK	female	100	0	0.97493	OUT	YES	NO
NA19472	AFR	LWK	female	100	0	0.97493	OUT	YES	YES
NA19473	AFR	LWK	female	100	0	0.9749	OUT	YES	YES
NA19474	AFR	LWK	female	99	0	0.97496	OUT	YES	YES
NA19475	AFR	LWK	female	100	0	0.9749	OUT	YES	YES
HG03052	AFR	MSL	female	100	0	0.9749	OUT	YES	YES
HG03054	AFR	MSL	male	100	0.0035	0.0584715	OUT	YES	NO
HG03055	AFR	MSL	female	100	0	0.97496	OUT	YES	YES
HG03057	AFR	MSL	male	100	0.005	0.0066404	2C	YES	YES
HG03058	AFR	MSL	female	100	0	0.97489	OUT	YES	YES
HG03060	AFR	MSL	male	100	0	0.9749	OUT	YES	YES
HG03061	AFR	MSL	female	99	0.008	0.00019462	2C	YES	YES
HG03063	AFR	MSL	male	100	0.003	0.0061291	2C	YES	YES
HG03064	AFR	MSL	female	100	0	0.97489	OUT	YES	YES
HG03066	AFR	MSL	male	100	0	0.9749	OUT	YES	YES
HG03069	AFR	MSL	male	100	0	0.97488	OUT	YES	YES
HG03072	AFR	MSL	male	100	0	0.97491	OUT	YES	YES
HG03073	AFR	MSL	female	100	0	0.9749	OUT	YES	YES
HG03074	AFR	MSL	male	100	0	0.97488	OUT	YES	YES
HG03077	AFR	MSL	male	100	0	0.97492	OUT	YES	YES
HG03078	AFR	MSL	male	100	0	0.97489	OUT	YES	YES
HG03079	AFR	MSL	female	100	0	0.9749	OUT	YES	YES
HG03081	AFR	MSL	male	100	0	0.974895	OUT	YES	YES
HG03082	AFR	MSL	female	100	0	0.974905	OUT	YES	YES
HG03084	AFR	MSL	male	100	0	0.97489	OUT	YES	YES
HG03085	AFR	MSL	female	100	0	0.97488	OUT	YES	NO
HG03086	AFR	MSL	female	100	0	0.97488	OUT	YES	YES
HG03088	AFR	MSL	female	100	0	0.97493	OUT	YES	YES
HG03091	AFR	MSL	female	100	0	0.97488	OUT	YES	YES
HG03095	AFR	MSL	female	100	0	0.97487	OUT	YES	YES
HG03096	AFR	MSL	male	100	0	0.97492	OUT	YES	YES
HG03097	AFR	MSL	female	100	0	0.97488	OUT	YES	NO
HG03209	AFR	MSL	male	100	0	0.97491	OUT	YES	YES
HG03212	AFR	MSL	female	100	0.013	1.1601e-06	2C	YES	YES
HG03224	AFR	MSL	male	100	0	0.97488	OUT	YES	YES
HG03225	AFR	MSL	male	100	0	0.97491	OUT	YES	YES
HG03376	AFR	MSL	male	100	0.004	0.00027629	2C	YES	YES
HG03378	AFR	MSL	female	100	0	0.9749	OUT	YES	YES
HG03380	AFR	MSL	female	100	0	0.974905	OUT	YES	NO
HG03382	AFR	MSL	male	100	0	0.97493	OUT	YES	YES
HG03385	AFR	MSL	male	100	0.005	0.000295225	2C	YES	YES
HG03388	AFR	MSL	male	100	0.003	0.00020334	2C	YES	YES
HG03391	AFR	MSL	male	100	0	0.97493	OUT	YES	YES
HG03394	AFR	MSL	male	100	0	0.974925	OUT	YES	YES
HG03397	AFR	MSL	male	100	0	0.9749	OUT	YES	YES
HG03401	AFR	MSL	female	99	0	0.97602	OUT	YES	YES
HG03410	AFR	MSL	female	100	0	0.974905	OUT	YES	YES
HG03419	AFR	MSL	female	100	0	0.97488	OUT	YES	YES
HG03428	AFR	MSL	female	100	0	0.97488	OUT	YES	NO
HG03432	AFR	MSL	male	100	0	0.97491	OUT	YES	YES
HG03433	AFR	MSL	male	100	0	0.975455	OUT	YES	YES
HG03436	AFR	MSL	male	99	0	0.97497	OUT	YES	YES
HG03437	AFR	MSL	female	100	0	0.974935	OUT	YES	YES
HG03439	AFR	MSL	male	99	0.003	0.0066415	2C	YES	YES
HG03442	AFR	MSL	male	100	0	0.9749	OUT	YES	YES
HG03445	AFR	MSL	male	100	0	0.97494	OUT	YES	YES
HG03446	AFR	MSL	female	100	0	0.97488	OUT	YES	YES
HG03449	AFR	MSL	female	100	0	0.97489	OUT	YES	YES
HG03451	AFR	MSL	male	100	0	0.974905	OUT	YES	YES
HG03452	AFR	MSL	female	100	0	0.97489	OUT	YES	YES
HG03455	AFR	MSL	female	100	0	0.974945	OUT	YES	YES
HG03457	AFR	MSL	male	100	0	0.97496	OUT	YES	YES
HG03458	AFR	MSL	female	100	0	0.97488	OUT	YES	NO
HG03460	AFR	MSL	male	100	0.003	0.032345	OUT	YES	YES
HG03461	AFR	MSL	female	100	0	0.9749	OUT	YES	YES
HG03464	AFR	MSL	female	100	0	0.97488	OUT	YES	NO
HG03469	AFR	MSL	male	100	0	0.974885	OUT	YES	YES
HG03470	AFR	MSL	female	100	0	0.97488	OUT	YES	YES
HG03472	AFR	MSL	male	100	0	0.97489	OUT	YES	YES
HG03473	AFR	MSL	female	100	0	0.97493	OUT	YES	YES
HG03476	AFR	MSL	female	100	0	0.974895	OUT	YES	YES
HG03478	AFR	MSL	male	100	0	0.9749	OUT	YES	NO
HG03479	AFR	MSL	female	100	0	0.97491	OUT	YES	YES
HG03484	AFR	MSL	male	100	0	0.97489	OUT	YES	NO
HG03485	AFR	MSL	female	100	0	0.97492	OUT	YES	YES
HG03547	AFR	MSL	male	100	0	0.97488	OUT	YES	YES
HG03548	AFR	MSL	female	100	0	0.974945	OUT	YES	YES
HG03556	AFR	MSL	male	99	0.004	0.0006782	2C	YES	YES
HG03557	AFR	MSL	female	100	0.003	0.0728275	OUT	YES	NO
HG03558	AFR	MSL	female	100	0	0.97491	OUT	YES	YES
HG03559	AFR	MSL	male	100	0	0.97492	OUT	YES	YES
HG03563	AFR	MSL	female	100	0	0.974865	OUT	YES	YES
HG03565	AFR	MSL	male	100	0	0.974915	OUT	YES	YES
HG03567	AFR	MSL	female	100	0	0.97492	OUT	YES	YES
HG03571	AFR	MSL	male	100	0.004	0.00114515	2C	YES	YES
HG03572	AFR	MSL	female	100	0	0.97495	OUT	YES	YES
HG03575	AFR	MSL	female	100	0	0.974885	OUT	YES	YES
HG03577	AFR	MSL	male	100	0	0.97487	OUT	YES	YES
HG03578	AFR	MSL	female	100	0.004	0.050165	OUT	YES	YES
HG03583	AFR	MSL	female	100	0	0.97513	OUT	YES	YES
NA18486	AFR	YRI	male	100	0	0.97493	OUT	YES	YES
NA18488	AFR	YRI	female	100	0	0.97492	OUT	YES	YES
NA18489	AFR	YRI	female	100	0	0.97494	OUT	YES	YES
NA18498	AFR	YRI	male	100	0	0.97494	OUT	YES	YES
NA18499	AFR	YRI	female	100	0	0.974925	OUT	YES	YES
NA18501	AFR	YRI	male	100	0.004	0.000248925	2C	YES	YES
NA18502	AFR	YRI	female	100	0	0.974935	OUT	YES	YES
NA18504	AFR	YRI	male	100	0	0.97493	OUT	YES	YES
NA18505	AFR	YRI	female	100	0	0.97493	OUT	YES	YES
NA18507	AFR	YRI	male	100	0	0.97503	OUT	YES	YES
NA18508	AFR	YRI	female	100	0.003	0.0016668	2C	YES	YES
NA18510	AFR	YRI	male	100	0	0.97496	OUT	YES	YES
NA18511	AFR	YRI	female	100	0	0.974905	OUT	YES	YES
NA18516	AFR	YRI	male	100	0	0.97493	OUT	YES	YES
NA18517	AFR	YRI	female	100	0	0.97491	OUT	YES	YES
NA18519	AFR	YRI	male	100	0	0.97488	OUT	YES	YES
NA18520	AFR	YRI	female	100	0	0.974865	OUT	YES	YES
NA18522	AFR	YRI	male	100	0	0.97492	OUT	YES	YES
NA18523	AFR	YRI	female	100	0	0.97491	OUT	YES	YES
NA18853	AFR	YRI	male	100	0	0.97492	OUT	YES	YES
NA18856	AFR	YRI	male	100	0	0.9749	OUT	YES	YES
NA18858	AFR	YRI	female	100	0	0.974955	OUT	YES	YES
NA18861	AFR	YRI	female	100	0	0.97488	OUT	YES	YES
NA18864	AFR	YRI	female	100	0	0.974925	OUT	YES	YES
NA18865	AFR	YRI	male	100	0	0.97488	OUT	YES	YES
NA18867	AFR	YRI	female	100	0	0.97488	OUT	YES	YES
NA18868	AFR	YRI	male	100	0	0.97492	OUT	YES	YES
NA18870	AFR	YRI	female	100	0	0.97492	OUT	YES	YES
NA18871	AFR	YRI	male	100	0	0.9749	OUT	YES	YES
NA18873	AFR	YRI	female	100	0	0.974905	OUT	YES	YES
NA18874	AFR	YRI	male	100	0	0.97489	OUT	YES	YES
NA18876	AFR	YRI	female	100	0	0.97488	OUT	YES	YES
NA18877	AFR	YRI	male	100	0	0.974905	OUT	YES	YES
NA18878	AFR	YRI	female	100	0	0.9749	OUT	YES	YES
NA18879	AFR	YRI	male	100	0	0.97487	OUT	YES	YES
NA18881	AFR	YRI	female	100	0	0.97491	OUT	YES	YES
NA18907	AFR	YRI	female	100	0	0.97491	OUT	YES	YES
NA18908	AFR	YRI	male	100	0	0.97489	OUT	YES	YES
NA18909	AFR	YRI	female	100	0	0.97489	OUT	YES	YES
NA18910	AFR	YRI	male	100	0	0.9749	OUT	YES	YES
NA18912	AFR	YRI	female	100	0	0.97487	OUT	YES	YES
NA18915	AFR	YRI	male	99	0	0.97495	OUT	YES	YES
NA18916	AFR	YRI	female	100	0	0.97487	OUT	YES	YES
NA18917	AFR	YRI	male	100	0	0.97488	OUT	YES	YES
NA18923	AFR	YRI	male	100	0	0.97492	OUT	YES	YES
NA18924	AFR	YRI	female	100	0	0.9749	OUT	YES	YES
NA18933	AFR	YRI	female	100	0	0.974895	OUT	YES	YES
NA18934	AFR	YRI	male	100	0	0.9749	OUT	YES	YES
NA19092	AFR	YRI	male	100	0	0.97493	OUT	YES	YES
NA19093	AFR	YRI	female	98	0	0.97485	OUT	YES	YES
NA19095	AFR	YRI	female	100	0	0.97488	OUT	YES	YES
NA19096	AFR	YRI	male	100	0.004	0.00028379	2C	YES	YES
NA19098	AFR	YRI	male	100	0	0.974905	OUT	YES	YES
NA19099	AFR	YRI	female	100	0	0.97489	OUT	YES	YES
NA19102	AFR	YRI	female	100	0	0.97486	OUT	YES	YES
NA19107	AFR	YRI	male	100	0	0.97487	OUT	YES	YES
NA19108	AFR	YRI	female	100	0	0.974935	OUT	YES	YES
NA19113	AFR	YRI	male	100	0.012	4.41355e-09	2C	YES	YES
NA19114	AFR	YRI	female	100	0	0.97493	OUT	YES	YES
NA19116	AFR	YRI	female	100	0	0.97491	OUT	YES	YES
NA19117	AFR	YRI	male	100	0	0.9749	OUT	YES	YES
NA19118	AFR	YRI	female	100	0	0.97489	OUT	YES	YES
NA19119	AFR	YRI	male	98	0	0.974935	OUT	YES	YES
NA19121	AFR	YRI	male	100	0	0.97493	OUT	YES	YES
NA19129	AFR	YRI	female	100	0	0.974925	OUT	YES	YES
NA19130	AFR	YRI	male	100	0	0.974895	OUT	YES	YES
NA19131	AFR	YRI	female	100	0	0.97489	OUT	YES	YES
NA19137	AFR	YRI	female	100	0.007	0.0062147	2C	YES	YES
NA19138	AFR	YRI	male	100	0	0.9749	OUT	YES	YES
NA19141	AFR	YRI	male	94	0	0.97493	OUT	YES	YES
NA19143	AFR	YRI	female	100	0	0.97497	OUT	YES	YES
NA19144	AFR	YRI	male	100	0	0.97493	OUT	YES	YES
NA19146	AFR	YRI	male	100	0	0.97491	OUT	YES	YES
NA19147	AFR	YRI	female	100	0	0.97491	OUT	YES	YES
NA19149	AFR	YRI	female	100	0	0.97495	OUT	YES	YES
NA19152	AFR	YRI	female	100	0	0.974895	OUT	YES	YES
NA19153	AFR	YRI	male	100	0	0.97493	OUT	YES	YES
NA19159	AFR	YRI	female	100	0	0.97494	OUT	YES	YES
NA19160	AFR	YRI	male	100	0.004	0.0118905	2C	YES	YES
NA19171	AFR	YRI	male	98	0.004	0.00756305	2C	YES	YES
NA19172	AFR	YRI	female	100	0.003	0.00020943	2C	YES	YES
NA19175	AFR	YRI	male	100	0	0.97489	OUT	YES	YES
NA19184	AFR	YRI	male	100	0	0.97494	OUT	YES	YES
NA19185	AFR	YRI	female	100	0	0.9749	OUT	YES	YES
NA19189	AFR	YRI	male	100	0.02	1.1625e-12	2C	YES	YES
NA19190	AFR	YRI	female	100	0	0.9749	OUT	YES	YES
NA19197	AFR	YRI	female	100	0.004	0.000751495	2C	YES	YES
NA19198	AFR	YRI	male	100	0	0.97487	OUT	YES	YES
NA19200	AFR	YRI	male	100	0	0.97494	OUT	YES	YES
NA19201	AFR	YRI	female	100	0.006	0.000549395	2C	YES	YES
NA19204	AFR	YRI	female	100	0	0.97491	OUT	YES	YES
NA19206	AFR	YRI	female	100	0	0.9749	OUT	YES	YES
NA19207	AFR	YRI	male	98	0	0.97493	OUT	YES	YES
NA19209	AFR	YRI	female	100	0	0.97489	OUT	YES	YES
NA19210	AFR	YRI	male	100	0	0.974925	OUT	YES	YES
NA19213	AFR	YRI	male	100	0	0.97487	OUT	YES	YES
NA19214	AFR	YRI	female	100	0	0.974935	OUT	YES	YES
NA19222	AFR	YRI	female	100	0	0.97495	OUT	YES	YES
NA19223	AFR	YRI	male	100	0	0.97493	OUT	YES	YES
NA19225	AFR	YRI	female	100	0	0.97491	OUT	YES	YES
NA19235	AFR	YRI	female	97	0	0.97491	OUT	YES	YES
NA19236	AFR	YRI	male	100	0	0.97488	OUT	YES	YES
NA19238	AFR	YRI	female	100	0	0.974905	OUT	YES	YES
NA19239	AFR	YRI	male	100	0	0.97492	OUT	YES	YES
NA19247	AFR	YRI	female	100	0	0.97491	OUT	YES	YES
NA19248	AFR	YRI	male	100	0	0.97488	OUT	YES	YES
NA19256	AFR	YRI	male	100	0	0.97491	OUT	YES	YES
NA19257	AFR	YRI	female	100	0	0.97488	OUT	YES	NO
HG01112	AMR	CLM	male	100	0.021	4.096e-10	2C	YES	NO
HG01113	AMR	CLM	female	100	0	0.97502	OUT	YES	YES
HG01119	AMR	CLM	female	100	0.008	1.5128e-08	2C	YES	YES
HG01121	AMR	CLM	male	100	0	0.97494	OUT	YES	YES
HG01122	AMR	CLM	female	100	0	0.97488	OUT	YES	YES
HG01124	AMR	CLM	male	100	0	0.97489	OUT	YES	YES
HG01125	AMR	CLM	female	100	0	0.97492	OUT	YES	YES
HG01130	AMR	CLM	male	100	0	0.97487	OUT	YES	YES
HG01131	AMR	CLM	female	100	0.006	0.00226905	2C	YES	YES
HG01133	AMR	CLM	male	100	0.005	0.000266295	2C	YES	YES
HG01134	AMR	CLM	female	100	0	0.97491	OUT	YES	NO
HG01136	AMR	CLM	male	99	0.004	0.010173	2C	YES	YES
HG01137	AMR	CLM	female	100	0.009	8.382e-09	2C	YES	YES
HG01139	AMR	CLM	male	100	0	0.974985	OUT	YES	YES
HG01140	AMR	CLM	female	100	0.018	3.08325e-11	2C	YES	YES
HG01142	AMR	CLM	male	100	0.017	8.57495e-11	2C	YES	YES
HG01148	AMR	CLM	male	100	0.078	9.33495e-48	1C	YES	NO
HG01149	AMR	CLM	female	100	0	0.97493	OUT	YES	YES
HG01250	AMR	CLM	male	100	0.013	0.0156225	2C	YES	YES
HG01251	AMR	CLM	female	100	0.011	8.16335e-09	2C	YES	YES
HG01253	AMR	CLM	male	100	0	0.97491	OUT	YES	YES
HG01254	AMR	CLM	female	88	0.004	0.148075	OUT	YES	YES
HG01256	AMR	CLM	male	100	0	0.97492	OUT	YES	YES
HG01257	AMR	CLM	female	100	0.007	0.000146255	2C	YES	YES
HG01259	AMR	CLM	male	100	0.016	3.03025e-16	2C	YES	NO
HG01260	AMR	CLM	female	100	0	0.97487	OUT	YES	NO
HG01269	AMR	CLM	female	100	0.0095	0.000535815	2C	YES	YES
HG01271	AMR	CLM	male	100	0	0.9749	OUT	YES	YES
HG01272	AMR	CLM	female	100	0	0.97493	OUT	YES	YES
HG01275	AMR	CLM	female	100	0.07	2.16195e-58	1C	YES	NO
HG01277	AMR	CLM	male	100	0.018	8.1302e-15	2C	YES	YES
HG01280	AMR	CLM	male	100	0.015	6.91475e-15	2C	YES	YES
HG01281	AMR	CLM	female	100	0	0.9749	OUT	YES	YES
HG01284	AMR	CLM	female	100	0	0.975065	OUT	YES	YES
HG01341	AMR	CLM	male	91	0.008	0.011832	2C	YES	YES
HG01342	AMR	CLM	female	94	0.0075	0.00126745	2C	YES	YES
HG01344	AMR	CLM	male	100	0.029	2.30035e-16	2C	YES	YES
HG01345	AMR	CLM	female	100	0.004	0.000182425	2C	YES	YES
HG01348	AMR	CLM	female	100	0.042	1.0281e-27	1C	YES	NO
HG01350	AMR	CLM	male	100	0.024	6.08255e-17	2C	YES	YES
HG01351	AMR	CLM	female	100	0.011	2.9934e-07	2C	YES	YES
HG01353	AMR	CLM	male	100	0	0.974955	OUT	YES	YES
HG01354	AMR	CLM	female	100	0.014	1.76975e-12	2C	YES	NO
HG01356	AMR	CLM	male	100	0	0.974915	OUT	YES	YES
HG01357	AMR	CLM	female	100	0.012	4.5832e-10	2C	YES	YES
HG01359	AMR	CLM	male	100	0.01	2.79955e-09	2C	YES	YES
HG01360	AMR	CLM	female	100	0.01	1.53215e-06	2C	YES	YES
HG01362	AMR	CLM	male	100	0	0.97489	OUT	YES	YES
HG01363	AMR	CLM	female	100	0.02	1.5439e-19	2C	YES	YES
HG01365	AMR	CLM	male	100	0	0.97492	OUT	YES	YES
HG01366	AMR	CLM	female	100	0	0.9749	OUT	YES	YES
HG01369	AMR	CLM	female	99	0.031	3.9587e-16	2C	YES	YES
HG01372	AMR	CLM	female	100	0.012	9.301e-12	2C	YES	YES
HG01374	AMR	CLM	male	100	0.017	3.3075e-14	2C	YES	YES
HG01375	AMR	CLM	female	100	0	0.97494	OUT	YES	YES
HG01377	AMR	CLM	male	100	0.01	2.89745e-05	2C	YES	YES
HG01378	AMR	CLM	female	100	0.024	1.973e-23	2C	YES	YES
HG01383	AMR	CLM	male	100	0.027	9.9047e-28	2C	YES	YES
HG01384	AMR	CLM	female	100	0.013	8.22145e-10	2C	YES	YES
HG01389	AMR	CLM	male	100	0.074	7.646e-52	1C	YES	NO
HG01390	AMR	CLM	female	100	0	0.97492	OUT	YES	YES
HG01431	AMR	CLM	male	100	0	0.974905	OUT	YES	YES
HG01432	AMR	CLM	female	100	0.024	5.4918e-21	2C	YES	YES
HG01435	AMR	CLM	female	99	0	0.97488	OUT	YES	YES
HG01437	AMR	CLM	male	100	0.023	3.57325e-17	2C	YES	YES
HG01438	AMR	CLM	female	100	0.037	1.71415e-29	1C	YES	NO
HG01440	AMR	CLM	male	100	0	0.974905	OUT	YES	YES
HG01441	AMR	CLM	female	100	0	0.975055	OUT	YES	YES
HG01443	AMR	CLM	male	99	0.015	5.0598e-07	2C	YES	YES
HG01444	AMR	CLM	female	98	0	0.974975	OUT	YES	YES
HG01447	AMR	CLM	female	100	0	0.97492	OUT	YES	YES
HG01455	AMR	CLM	male	100	0	0.97489	OUT	YES	YES
HG01456	AMR	CLM	female	100	0	0.97489	OUT	YES	YES
HG01459	AMR	CLM	female	100	0	0.97491	OUT	YES	YES
HG01461	AMR	CLM	male	97	0	0.97512	OUT	YES	YES
HG01462	AMR	CLM	female	90	0.005	0.0040177	2C	YES	YES
HG01464	AMR	CLM	male	98	0	0.974915	OUT	YES	YES
HG01465	AMR	CLM	female	100	0.033	6.24995e-30	1C	YES	NO
HG01468	AMR	CLM	female	100	0.071	1.167e-60	1C	YES	NO
HG01474	AMR	CLM	female	100	0.013	1.32645e-08	2C	YES	YES
HG01479	AMR	CLM	male	100	0	0.97489	OUT	YES	YES
HG01485	AMR	CLM	male	99	0	0.97489	OUT	YES	YES
HG01486	AMR	CLM	female	100	0	0.97488	OUT	YES	YES
HG01488	AMR	CLM	male	100	0.007	2.46765e-05	2C	YES	YES
HG01489	AMR	CLM	female	97	0	0.97493	OUT	YES	YES
HG01491	AMR	CLM	male	100	0.07	3.4543e-59	1C	YES	NO
HG01492	AMR	CLM	female	100	0	0.975005	OUT	YES	YES
HG01494	AMR	CLM	male	97	0.01	0.00034042	2C	YES	YES
HG01495	AMR	CLM	female	100	0	0.97492	OUT	YES	YES
HG01497	AMR	CLM	male	100	0.011	3.226e-07	2C	YES	YES
HG01498	AMR	CLM	female	100	0.025	3.5204e-24	2C	YES	NO
HG01550	AMR	CLM	male	100	0	0.9749	OUT	YES	YES
HG01551	AMR	CLM	female	98	0	0.97491	OUT	YES	YES
HG01556	AMR	CLM	male	100	0	0.974865	OUT	YES	YES
NA19648	AMR	MXL	female	100	0.048	3.19115e-48	1C	YES	NO
NA19649	AMR	MXL	male	100	0.021	5.03915e-17	2C	YES	YES
NA19651	AMR	MXL	female	100	0	0.974895	OUT	YES	YES
NA19652	AMR	MXL	male	100	0.006	0.00344515	2C	YES	YES
NA19654	AMR	MXL	female	100	0	0.974895	OUT	YES	YES
NA19655	AMR	MXL	male	100	0.004	0.0002393	2C	YES	YES
NA19657	AMR	MXL	female	100	0	0.975	OUT	YES	NO
NA19658	AMR	MXL	male	100	0	0.9749	OUT	YES	YES
NA19661	AMR	MXL	male	100	0	0.974895	OUT	YES	NO
NA19663	AMR	MXL	female	99	0	0.97492	OUT	YES	YES
NA19664	AMR	MXL	male	100	0	0.97489	OUT	YES	YES
NA19669	AMR	MXL	female	100	0.014	4.57935e-09	2C	YES	YES
NA19670	AMR	MXL	male	100	0	0.974875	OUT	YES	YES
NA19676	AMR	MXL	male	100	0	0.97486	OUT	YES	YES
NA19678	AMR	MXL	female	100	0	0.97496	OUT	YES	YES
NA19679	AMR	MXL	male	100	0.076	5.05145e-62	2x1C	NO	NO
NA19681	AMR	MXL	female	100	0	0.974925	OUT	YES	YES
NA19682	AMR	MXL	male	100	0	0.97493	OUT	YES	YES
NA19684	AMR	MXL	female	100	0	0.974855	OUT	YES	YES
NA19716	AMR	MXL	female	100	0.004	0.000101182	2C	YES	YES
NA19717	AMR	MXL	male	100	0	0.97487	OUT	YES	YES
NA19719	AMR	MXL	female	100	0	0.974925	OUT	YES	YES
NA19720	AMR	MXL	male	100	0	0.97491	OUT	YES	YES
NA19722	AMR	MXL	female	100	0	0.97489	OUT	YES	YES
NA19723	AMR	MXL	male	99	0	0.97501	OUT	YES	YES
NA19725	AMR	MXL	female	99	0	0.97492	OUT	YES	YES
NA19726	AMR	MXL	male	100	0	0.97488	OUT	YES	YES
NA19728	AMR	MXL	female	100	0.044	4.4809e-23	2C	YES	YES
NA19729	AMR	MXL	male	94	0	0.975045	OUT	YES	NO
NA19731	AMR	MXL	female	91	0	0.97511	OUT	YES	YES
NA19732	AMR	MXL	male	100	0.065	4.1178e-33	1C	YES	NO
NA19734	AMR	MXL	female	98	0	0.97503	OUT	YES	YES
NA19735	AMR	MXL	male	99	0	0.97502	OUT	YES	YES
NA19740	AMR	MXL	female	100	0	0.974995	OUT	YES	YES
NA19741	AMR	MXL	male	92	0	0.97504	OUT	YES	YES
NA19746	AMR	MXL	female	98	0	0.97494	OUT	YES	YES
NA19747	AMR	MXL	male	98	0	0.97492	OUT	YES	YES
NA19749	AMR	MXL	female	99	0	0.97488	OUT	YES	YES
NA19750	AMR	MXL	male	97	0.004	0.0055343	2C	YES	YES
NA19752	AMR	MXL	female	100	0	0.974915	OUT	YES	YES
NA19755	AMR	MXL	female	100	0	0.97496	OUT	YES	YES
NA19756	AMR	MXL	male	100	0	0.97491	OUT	YES	YES
NA19758	AMR	MXL	female	87	0	0.97492	OUT	YES	YES
NA19759	AMR	MXL	male	98	0	0.974945	OUT	YES	YES
NA19761	AMR	MXL	female	100	0	0.974875	OUT	YES	YES
NA19762	AMR	MXL	male	100	0	0.974925	OUT	YES	YES
NA19764	AMR	MXL	female	100	0	0.97489	OUT	YES	YES
NA19770	AMR	MXL	female	100	0	0.9749	OUT	YES	YES
NA19771	AMR	MXL	male	100	0	0.97489	OUT	YES	YES
NA19773	AMR	MXL	female	100	0	0.97489	OUT	YES	YES
NA19774	AMR	MXL	male	100	0	0.9749	OUT	YES	YES
NA19776	AMR	MXL	female	100	0	0.974945	OUT	YES	YES
NA19777	AMR	MXL	male	100	0	0.97497	OUT	YES	YES
NA19779	AMR	MXL	female	100	0	0.97494	OUT	YES	YES
NA19780	AMR	MXL	male	100	0.015	4.9643e-15	2C	YES	YES
NA19782	AMR	MXL	female	100	0	0.9749	OUT	YES	YES
NA19783	AMR	MXL	male	100	0	0.974955	OUT	YES	YES
NA19785	AMR	MXL	female	100	0	0.974945	OUT	YES	YES
NA19786	AMR	MXL	male	100	0	0.974945	OUT	YES	YES
NA19788	AMR	MXL	female	100	0	0.97488	OUT	YES	YES
NA19789	AMR	MXL	male	100	0	0.97487	OUT	YES	YES
NA19792	AMR	MXL	male	100	0	0.9749	OUT	YES	YES
NA19794	AMR	MXL	female	99	0	0.97495	OUT	YES	YES
NA19795	AMR	MXL	male	100	0	0.974875	OUT	YES	YES
HG01565	AMR	PEL	male	100	0	0.97498	OUT	YES	YES
HG01566	AMR	PEL	female	97	0.023	1.4967e-13	2C	YES	YES
HG01571	AMR	PEL	male	85	0.005	0.014087	2C	YES	YES
HG01572	AMR	PEL	female	100	0	0.974935	OUT	YES	YES
HG01577	AMR	PEL	male	99	0	0.97515	OUT	YES	YES
HG01578	AMR	PEL	female	100	0	0.97487	OUT	YES	YES
HG01892	AMR	PEL	male	100	0	0.97492	OUT	YES	YES
HG01893	AMR	PEL	female	100	0	0.97485	OUT	YES	YES
HG01917	AMR	PEL	male	100	0	0.97497	OUT	YES	YES
HG01918	AMR	PEL	female	99	0	0.97502	OUT	YES	YES
HG01920	AMR	PEL	male	80	0.021	4.9466e-07	2C	YES	YES
HG01921	AMR	PEL	female	100	0	0.97493	OUT	YES	YES
HG01923	AMR	PEL	male	100	0.014	3.79665e-09	2C	YES	YES
HG01924	AMR	PEL	female	100	0	0.97496	OUT	YES	YES
HG01926	AMR	PEL	male	26	0.0345	6.18035e-08	NA	NO	NO
HG01927	AMR	PEL	female	98	0	0.974975	OUT	YES	YES
HG01932	AMR	PEL	male	100	0	0.9749	OUT	YES	YES
HG01933	AMR	PEL	female	98	0	0.97493	OUT	YES	YES
HG01935	AMR	PEL	male	100	0.018	8.48725e-21	2C	YES	YES
HG01936	AMR	PEL	female	100	0	0.97488	OUT	YES	YES
HG01938	AMR	PEL	male	30	0	0.97511	NA	NO	NO
HG01939	AMR	PEL	female	100	0	0.97491	OUT	YES	YES
HG01941	AMR	PEL	male	100	0	0.97498	OUT	YES	YES
HG01942	AMR	PEL	female	100	0	0.97494	OUT	YES	YES
HG01944	AMR	PEL	male	99	0	0.97489	OUT	YES	YES
HG01945	AMR	PEL	female	100	0	0.97493	OUT	YES	YES
HG01947	AMR	PEL	male	92	0	0.975025	OUT	YES	YES
HG01948	AMR	PEL	female	100	0	0.97488	OUT	YES	YES
HG01950	AMR	PEL	male	100	0	0.97492	OUT	YES	YES
HG01951	AMR	PEL	female	40	0.0225	5.9826e-07	NA	NO	NO
HG01953	AMR	PEL	male	100	0.02	5.64505e-13	2C	YES	YES
HG01954	AMR	PEL	female	97	0.012	2.339e-05	2C	YES	YES
HG01961	AMR	PEL	male	93	0	0.97501	OUT	YES	YES
HG01965	AMR	PEL	female	100	0	0.97488	OUT	YES	YES
HG01967	AMR	PEL	male	100	0	0.97495	OUT	YES	YES
HG01968	AMR	PEL	female	100	0	0.97491	OUT	YES	YES
HG01970	AMR	PEL	male	100	0.1565	4.95215e-72	AV	NO	NO
HG01971	AMR	PEL	female	98	0	0.97491	OUT	YES	YES
HG01973	AMR	PEL	female	98	0	0.97498	OUT	YES	YES
HG01974	AMR	PEL	male	99	0	0.975	OUT	YES	YES
HG01976	AMR	PEL	female	100	0	0.97493	OUT	YES	YES
HG01977	AMR	PEL	male	99	0	0.97487	OUT	YES	YES
HG01979	AMR	PEL	male	100	0	0.97489	OUT	YES	YES
HG01980	AMR	PEL	female	100	0.004	0.00015254	2C	YES	YES
HG01982	AMR	PEL	male	98	0	0.974925	OUT	YES	YES
HG01991	AMR	PEL	male	97	0	0.97497	OUT	YES	YES
HG01992	AMR	PEL	female	99	0	0.97506	OUT	YES	YES
HG01997	AMR	PEL	female	99	0	0.97493	OUT	YES	YES
HG02002	AMR	PEL	male	100	0	0.974955	OUT	YES	YES
HG02003	AMR	PEL	female	100	0.02	2.24135e-13	2C	YES	YES
HG02006	AMR	PEL	female	97	0	0.97492	OUT	YES	YES
HG02008	AMR	PEL	male	100	0	0.97491	OUT	YES	YES
HG02089	AMR	PEL	female	100	0	0.97491	OUT	YES	YES
HG02090	AMR	PEL	male	98	0.0055	0.00013977	2C	YES	YES
HG02102	AMR	PEL	female	98	0.008	0.00026386	2C	YES	YES
HG02104	AMR	PEL	male	74	0	0.975145	OUT	YES	YES
HG02105	AMR	PEL	female	100	0	0.97498	OUT	YES	YES
HG02146	AMR	PEL	male	100	0.036	3.51425e-30	2C	YES	YES
HG02147	AMR	PEL	female	100	0	0.97489	OUT	YES	YES
HG02150	AMR	PEL	male	21	0.023	1.7598e-07	NA	NO	NO
HG02252	AMR	PEL	female	100	0	0.974905	OUT	YES	YES
HG02253	AMR	PEL	male	100	0	0.97494	OUT	YES	YES
HG02259	AMR	PEL	male	99	0	0.975	OUT	YES	YES
HG02260	AMR	PEL	female	100	0	0.97493	OUT	YES	YES
HG02262	AMR	PEL	male	100	0	0.97505	OUT	YES	YES
HG02265	AMR	PEL	male	98	0	0.97498	OUT	YES	YES
HG02266	AMR	PEL	female	99	0	0.97498	OUT	YES	YES
HG02271	AMR	PEL	male	95	0	0.97512	OUT	YES	NO
HG02272	AMR	PEL	female	100	0.045	2.68115e-20	2C	YES	YES
HG02274	AMR	PEL	male	100	0	0.97505	OUT	YES	YES
HG02275	AMR	PEL	female	100	0.022	2.8696e-16	2C	YES	YES
HG02277	AMR	PEL	male	100	0	0.97492	OUT	YES	YES
HG02278	AMR	PEL	female	100	0	0.97495	OUT	YES	YES
HG02285	AMR	PEL	male	100	0	0.9749	OUT	YES	YES
HG02286	AMR	PEL	female	100	0	0.97496	OUT	YES	YES
HG02291	AMR	PEL	male	94	0	0.97491	OUT	YES	YES
HG02292	AMR	PEL	female	97	0	0.97498	OUT	YES	YES
HG02298	AMR	PEL	female	97	0	0.97492	OUT	YES	YES
HG02299	AMR	PEL	male	96	0.015	7.90855e-06	2C	YES	YES
HG02301	AMR	PEL	female	100	0	0.97488	OUT	YES	YES
HG02304	AMR	PEL	male	100	0	0.97485	OUT	YES	YES
HG02312	AMR	PEL	female	100	0	0.97489	OUT	YES	YES
HG02345	AMR	PEL	female	95	0	0.97494	OUT	YES	YES
HG02348	AMR	PEL	female	100	0	0.97487	OUT	YES	YES
HG02425	AMR	PEL	female	100	0	0.97486	OUT	YES	YES
HG00551	AMR	PUR	female	100	0.006	0.00020259	2C	YES	YES
HG00553	AMR	PUR	male	100	0.004	0.000148155	2C	YES	YES
HG00554	AMR	PUR	female	100	0	0.97542	OUT	YES	YES
HG00637	AMR	PUR	male	100	0	0.974985	OUT	YES	YES
HG00638	AMR	PUR	female	98	0.008	0.00028499	2C	YES	YES
HG00640	AMR	PUR	male	100	0.015	1.6827e-09	2C	YES	YES
HG00641	AMR	PUR	female	100	0.013	1.4898e-10	2C	YES	YES
HG00731	AMR	PUR	male	99	0.005	0.0079742	2C	YES	YES
HG00732	AMR	PUR	female	100	0.011	3.3859e-09	2C	YES	YES
HG00734	AMR	PUR	female	100	0.009	9.8614e-08	2C	YES	YES
HG00736	AMR	PUR	male	100	0.009	6.1588e-10	2C	YES	YES
HG00737	AMR	PUR	female	98	0.003	0.0281055	2C	YES	YES
HG00739	AMR	PUR	male	100	0	0.97491	OUT	YES	YES
HG00740	AMR	PUR	female	100	0.004	0.012776	2C	YES	YES
HG00742	AMR	PUR	male	100	0.004	0.00027166	2C	YES	YES
HG00743	AMR	PUR	female	100	0.01	0.00033363	2C	YES	YES
HG01047	AMR	PUR	male	99	0	0.97497	OUT	YES	YES
HG01048	AMR	PUR	male	100	0.01	1.98e-07	2C	YES	YES
HG01049	AMR	PUR	female	100	0	0.97495	OUT	YES	YES
HG01051	AMR	PUR	male	99	0.006	0.083473	OUT	YES	YES
HG01052	AMR	PUR	female	100	0.007	0.0010804	2C	YES	YES
HG01054	AMR	PUR	male	99	0	0.97493	OUT	YES	YES
HG01055	AMR	PUR	female	100	0.004	0.0038318	2C	YES	YES
HG01058	AMR	PUR	female	100	0.008	2.08255e-06	2C	YES	YES
HG01060	AMR	PUR	male	100	0.009	6.257e-06	2C	YES	YES
HG01061	AMR	PUR	female	100	0.0135	4.4995e-10	2C	YES	NO
HG01063	AMR	PUR	male	96	0	0.97491	OUT	YES	YES
HG01064	AMR	PUR	female	100	0.009	2.40525e-08	2C	YES	YES
HG01066	AMR	PUR	male	90	0.0015	0.493391	OUT	YES	YES
HG01067	AMR	PUR	female	100	0.012	1.60515e-07	2C	YES	YES
HG01069	AMR	PUR	male	99	0.005	0.0049439	2C	YES	YES
HG01070	AMR	PUR	female	100	0.009	6.1652e-06	2C	YES	YES
HG01072	AMR	PUR	male	100	0.012	1.5489e-10	2C	YES	YES
HG01073	AMR	PUR	female	100	0.013	4.4722e-10	2C	YES	YES
HG01075	AMR	PUR	male	100	0	0.974955	OUT	YES	YES
HG01077	AMR	PUR	female	99	0.011	6.6967e-07	2C	YES	YES
HG01079	AMR	PUR	male	100	0.011	3.02835e-07	2C	YES	YES
HG01080	AMR	PUR	female	100	0	0.974865	OUT	YES	YES
HG01082	AMR	PUR	male	100	0.022	5.59685e-05	2C	YES	YES
HG01083	AMR	PUR	female	99	0	0.97489	OUT	YES	NO
HG01085	AMR	PUR	male	100	0	0.9749	OUT	YES	YES
HG01086	AMR	PUR	female	100	0.013	2.16905e-10	2C	YES	YES
HG01088	AMR	PUR	male	100	0.003	0.000189765	2C	YES	YES
HG01089	AMR	PUR	female	100	0	0.97494	OUT	YES	YES
HG01092	AMR	PUR	female	100	0	0.9749	OUT	YES	YES
HG01094	AMR	PUR	male	100	0	0.97486	OUT	YES	YES
HG01095	AMR	PUR	female	100	0.003	0.00129765	2C	YES	YES
HG01097	AMR	PUR	male	100	0.0075	6.8148e-06	2C	YES	YES
HG01098	AMR	PUR	female	100	0	0.97487	OUT	YES	YES
HG01101	AMR	PUR	male	100	0.017	2.8261e-09	2C	YES	YES
HG01102	AMR	PUR	female	100	0.006	4.1806e-05	2C	YES	YES
HG01104	AMR	PUR	male	100	0	0.974885	OUT	YES	YES
HG01105	AMR	PUR	female	100	0.01	8.36e-10	2C	YES	YES
HG01107	AMR	PUR	male	100	0.0055	0.000101525	2C	YES	YES
HG01108	AMR	PUR	female	89	0	0.975	OUT	YES	YES
HG01110	AMR	PUR	male	100	0.007	2.28655e-05	2C	YES	YES
HG01111	AMR	PUR	female	100	0	0.974865	OUT	YES	YES
HG01161	AMR	PUR	male	99	0	0.97485	OUT	YES	YES
HG01162	AMR	PUR	female	100	0.009	8.23225e-09	2C	YES	YES
HG01164	AMR	PUR	male	100	0.011	3.1597e-09	2C	YES	YES
HG01167	AMR	PUR	male	99	0.005	8.2328e-05	2C	YES	YES
HG01168	AMR	PUR	female	100	0	0.97494	OUT	YES	YES
HG01170	AMR	PUR	male	100	0.008	7.64155e-06	2C	YES	YES
HG01171	AMR	PUR	female	100	0	0.97491	OUT	YES	YES
HG01173	AMR	PUR	male	100	0	0.9749	OUT	YES	YES
HG01174	AMR	PUR	female	100	0.013	6.8686e-09	2C	YES	YES
HG01176	AMR	PUR	male	100	0	0.97488	OUT	YES	YES
HG01177	AMR	PUR	female	100	0.015	1.44545e-13	2C	YES	YES
HG01182	AMR	PUR	male	100	0	0.97494	OUT	YES	YES
HG01183	AMR	PUR	female	100	0.022	2.1955e-18	2C	YES	YES
HG01187	AMR	PUR	male	100	0.007	0.000651565	2C	YES	YES
HG01188	AMR	PUR	female	99	0.009	0.00010532	2C	YES	YES
HG01190	AMR	PUR	male	100	0.01	1.6877e-10	2C	YES	YES
HG01191	AMR	PUR	female	100	0.009	0.00011561	2C	YES	YES
HG01197	AMR	PUR	male	100	0	0.97521	OUT	YES	YES
HG01198	AMR	PUR	female	100	0.0675	1.07407e-40	1C	YES	NO
HG01200	AMR	PUR	male	100	0.025	7.02285e-20	2C	YES	YES
HG01204	AMR	PUR	male	98	0.0095	0.0417785	2C	YES	YES
HG01205	AMR	PUR	female	100	0.005	0.000177435	2C	YES	YES
HG01241	AMR	PUR	male	54	0.007	0.00024465	2C	YES	NO
HG01242	AMR	PUR	female	91	0	0.97495	OUT	YES	YES
HG01247	AMR	PUR	male	100	0.006	5.5912e-05	2C	YES	YES
HG01248	AMR	PUR	female	100	0.006	6.85085e-05	2C	YES	YES
HG01286	AMR	PUR	male	100	0	0.974885	OUT	YES	YES
HG01302	AMR	PUR	male	100	0	0.97498	OUT	YES	YES
HG01303	AMR	PUR	female	100	0.008	1.4656e-05	2C	YES	YES
HG01305	AMR	PUR	male	100	0.007	4.00295e-09	2C	YES	YES
HG01308	AMR	PUR	male	100	0.006	0.00044472	2C	YES	YES
HG01311	AMR	PUR	male	100	0	0.97486	OUT	YES	YES
HG01312	AMR	PUR	female	100	0	0.974965	OUT	YES	YES
HG01323	AMR	PUR	female	100	0.004	0.00140645	2C	YES	YES
HG01325	AMR	PUR	male	100	0.018	1.3029e-07	2C	YES	YES
HG01326	AMR	PUR	female	100	0	0.97487	OUT	YES	YES
HG01392	AMR	PUR	male	100	0	0.97497	OUT	YES	YES
HG01393	AMR	PUR	female	100	0	0.97487	OUT	YES	YES
HG01395	AMR	PUR	male	100	0.007	3.25535e-05	2C	YES	YES
HG01396	AMR	PUR	female	99	0.007	0.00012865	2C	YES	YES
HG01398	AMR	PUR	male	100	0.04	7.0314e-34	2C	YES	YES
HG01402	AMR	PUR	male	98	0.004	0.0353555	2C	YES	YES
HG01403	AMR	PUR	female	100	0	0.97497	OUT	YES	YES
HG01405	AMR	PUR	male	99	0	0.97496	OUT	YES	YES
HG01412	AMR	PUR	male	100	0	0.97487	OUT	YES	YES
HG01413	AMR	PUR	male	100	0.003	0.0059468	2C	YES	YES
HG01414	AMR	PUR	female	99	0	0.97495	OUT	YES	YES
HG00759	EAS	CDX	female	99	0	0.97494	OUT	YES	YES
HG00766	EAS	CDX	female	100	0	0.97491	OUT	YES	NO
HG00844	EAS	CDX	male	100	0	0.97485	OUT	YES	YES
HG00851	EAS	CDX	female	100	0.008	1.05965e-05	2C	YES	YES
HG00864	EAS	CDX	female	100	0.003	0.028469	2C	YES	YES
HG00867	EAS	CDX	female	100	0	0.97487	OUT	YES	YES
HG00879	EAS	CDX	female	100	0	0.97498	OUT	YES	YES
HG00881	EAS	CDX	male	100	0	0.97487	OUT	YES	NO
HG00956	EAS	CDX	female	100	0	0.974895	OUT	YES	YES
HG00978	EAS	CDX	female	100	0	0.9749	OUT	YES	YES
HG00982	EAS	CDX	male	100	0	0.97491	OUT	YES	YES
HG01028	EAS	CDX	male	100	0	0.97501	OUT	YES	YES
HG01029	EAS	CDX	female	100	0	0.974975	OUT	YES	YES
HG01031	EAS	CDX	male	97	0.003	0.024727	2C	YES	NO
HG01046	EAS	CDX	female	100	0.012	3.07625e-05	2C	YES	YES
HG01794	EAS	CDX	female	97	0.003	0.012328	2C	YES	YES
HG01795	EAS	CDX	female	100	0	0.97494	OUT	YES	NO
HG01796	EAS	CDX	female	100	0	0.97485	OUT	YES	YES
HG01797	EAS	CDX	female	100	0.013	6.9838e-11	2C	YES	YES
HG01798	EAS	CDX	female	100	0	0.97499	OUT	YES	YES
HG01799	EAS	CDX	female	100	0	0.974955	OUT	YES	YES
HG01800	EAS	CDX	female	100	0.027	1.48715e-16	2C	YES	YES
HG01801	EAS	CDX	female	100	0.015	1.70715e-09	2C	YES	YES
HG01802	EAS	CDX	female	100	0	0.9749	OUT	YES	YES
HG01804	EAS	CDX	female	100	0.002	0.0495765	2C	YES	YES
HG01805	EAS	CDX	female	100	0.0035	0.0183285	2C	YES	YES
HG01806	EAS	CDX	female	100	0	0.974955	OUT	YES	YES
HG01807	EAS	CDX	female	100	0	0.974915	OUT	YES	YES
HG01808	EAS	CDX	female	100	0	0.97487	OUT	YES	YES
HG01809	EAS	CDX	female	100	0.012	1.30275e-08	2C	YES	YES
HG01810	EAS	CDX	male	100	0.011	5.15575e-07	2C	YES	YES
HG01811	EAS	CDX	male	100	0.012	1.15945e-08	2C	YES	YES
HG01812	EAS	CDX	female	100	0.007	0.000190075	2C	YES	YES
HG01813	EAS	CDX	female	100	0.015	1.25925e-09	2C	YES	YES
HG01815	EAS	CDX	female	100	0	0.974895	OUT	YES	YES
HG01816	EAS	CDX	male	100	0.127	2.1586e-70	2x1C	NO	NO
HG01817	EAS	CDX	female	100	0.007	7.44605e-07	2C	YES	YES
HG02151	EAS	CDX	female	100	0	0.974985	OUT	YES	YES
HG02152	EAS	CDX	female	100	0.011	8.614e-10	2C	YES	YES
HG02153	EAS	CDX	female	100	0.017	0.0107225	2C	YES	YES
HG02154	EAS	CDX	female	100	0.043	1.3195e-27	2C	YES	YES
HG02155	EAS	CDX	female	100	0	0.9749	OUT	YES	YES
HG02156	EAS	CDX	female	100	0.018	1.39625e-09	2C	YES	YES
HG02164	EAS	CDX	female	100	0.004	0.00022841	2C	YES	YES
HG02165	EAS	CDX	female	100	0	0.97486	OUT	YES	YES
HG02166	EAS	CDX	female	100	0.01	5.939e-13	2C	YES	NO
HG02178	EAS	CDX	female	100	0.009	2.5251e-08	2C	YES	YES
HG02179	EAS	CDX	female	100	0	0.97491	OUT	YES	YES
HG02180	EAS	CDX	female	100	0	0.974925	OUT	YES	YES
HG02181	EAS	CDX	female	99	0	0.97501	OUT	YES	YES
HG02182	EAS	CDX	female	100	0	0.974975	OUT	YES	YES
HG02184	EAS	CDX	female	100	0.017	0.0042894	2C	YES	YES
HG02185	EAS	CDX	female	100	0.014	9.6347e-09	2C	YES	YES
HG02186	EAS	CDX	female	100	0	0.974955	OUT	YES	YES
HG02187	EAS	CDX	female	100	0	0.97496	OUT	YES	YES
HG02188	EAS	CDX	female	100	0.006	1.4372e-07	2C	YES	NO
HG02190	EAS	CDX	female	100	0	0.974935	OUT	YES	YES
HG02250	EAS	CDX	male	100	0	0.97496	OUT	YES	NO
HG02351	EAS	CDX	male	100	0	0.97499	OUT	YES	YES
HG02353	EAS	CDX	male	100	0	0.97486	OUT	YES	NO
HG02355	EAS	CDX	male	100	0	0.97486	OUT	YES	YES
HG02356	EAS	CDX	male	100	0	0.97492	OUT	YES	YES
HG02360	EAS	CDX	male	100	0	0.97495	OUT	YES	YES
HG02364	EAS	CDX	male	100	0	0.97491	OUT	YES	YES
HG02367	EAS	CDX	male	100	0	0.97489	OUT	YES	YES
HG02371	EAS	CDX	male	100	0	0.97489	OUT	YES	YES
HG02373	EAS	CDX	male	99	0	0.97495	OUT	YES	YES
HG02374	EAS	CDX	male	100	0	0.974885	OUT	YES	YES
HG02375	EAS	CDX	male	100	0	0.974955	OUT	YES	YES
HG02379	EAS	CDX	male	99	0.003	0.019344	2C	YES	NO
HG02380	EAS	CDX	male	100	0.0715	5.2108e-40	1C	YES	NO
HG02382	EAS	CDX	male	100	0	0.9749	OUT	YES	YES
HG02383	EAS	CDX	male	100	0.008	4.26815e-05	2C	YES	YES
HG02384	EAS	CDX	male	100	0	0.97491	OUT	YES	YES
HG02385	EAS	CDX	male	100	0	0.97491	OUT	YES	YES
HG02386	EAS	CDX	male	100	0	0.97488	OUT	YES	YES
HG02389	EAS	CDX	male	100	0	0.97489	OUT	YES	YES
HG02390	EAS	CDX	male	100	0	0.97494	OUT	YES	YES
HG02391	EAS	CDX	male	99	0.013	4.0105e-07	2C	YES	YES
HG02392	EAS	CDX	male	100	0.021	7.01385e-22	2C	YES	YES
HG02394	EAS	CDX	male	100	0.0085	0.00046571	2C	YES	YES
HG02395	EAS	CDX	male	100	0	0.97491	OUT	YES	YES
HG02396	EAS	CDX	male	100	0	0.97491	OUT	YES	YES
HG02397	EAS	CDX	male	100	0.009	1.0726e-08	2C	YES	YES
HG02398	EAS	CDX	male	100	0	0.97492	OUT	YES	YES
HG02399	EAS	CDX	male	100	0	0.97494	OUT	YES	YES
HG02401	EAS	CDX	male	100	0	0.974885	OUT	YES	YES
HG02402	EAS	CDX	male	100	0	0.97492	OUT	YES	YES
HG02406	EAS	CDX	male	100	0.003	0.0132355	2C	YES	YES
HG02407	EAS	CDX	male	100	0	0.9749	OUT	YES	YES
HG02408	EAS	CDX	male	100	0.003	0.00345425	2C	YES	YES
HG02409	EAS	CDX	male	98	0	0.97494	OUT	YES	YES
HG02410	EAS	CDX	male	100	0	0.974955	OUT	YES	YES
NA18525	EAS	CHB	female	100	0	0.974925	OUT	YES	YES
NA18526	EAS	CHB	female	100	0	0.974895	OUT	YES	YES
NA18528	EAS	CHB	female	100	0	0.97487	OUT	YES	YES
NA18530	EAS	CHB	male	100	0	0.97489	OUT	YES	YES
NA18531	EAS	CHB	female	100	0	0.9749	OUT	YES	YES
NA18532	EAS	CHB	female	100	0	0.974915	OUT	YES	YES
NA18533	EAS	CHB	female	100	0	0.974945	OUT	YES	YES
NA18534	EAS	CHB	male	100	0	0.97491	OUT	YES	YES
NA18535	EAS	CHB	female	100	0	0.97494	OUT	YES	YES
NA18536	EAS	CHB	male	100	0.004	0.000168475	2C	YES	YES
NA18537	EAS	CHB	female	100	0	0.974905	OUT	YES	YES
NA18538	EAS	CHB	female	100	0	0.9749	OUT	YES	YES
NA18539	EAS	CHB	female	100	0	0.97493	OUT	YES	YES
NA18541	EAS	CHB	female	100	0	0.975015	OUT	YES	YES
NA18542	EAS	CHB	female	100	0	0.97492	OUT	YES	YES
NA18543	EAS	CHB	male	99	0	0.97494	OUT	YES	YES
NA18544	EAS	CHB	male	100	0	0.9749	OUT	YES	YES
NA18545	EAS	CHB	female	100	0	0.97486	OUT	YES	YES
NA18546	EAS	CHB	male	100	0	0.97489	OUT	YES	YES
NA18547	EAS	CHB	female	100	0	0.97488	OUT	YES	YES
NA18548	EAS	CHB	male	100	0	0.974925	OUT	YES	YES
NA18549	EAS	CHB	male	100	0	0.97493	OUT	YES	YES
NA18550	EAS	CHB	female	100	0	0.97495	OUT	YES	YES
NA18552	EAS	CHB	female	100	0	0.974905	OUT	YES	YES
NA18553	EAS	CHB	female	100	0	0.97485	OUT	YES	YES
NA18555	EAS	CHB	female	99	0	0.97497	OUT	YES	YES
NA18557	EAS	CHB	male	100	0.01	3.5864e-08	2C	YES	YES
NA18558	EAS	CHB	male	100	0	0.97492	OUT	YES	YES
NA18559	EAS	CHB	male	100	0	0.97489	OUT	YES	YES
NA18560	EAS	CHB	female	100	0	0.97495	OUT	YES	YES
NA18561	EAS	CHB	male	100	0	0.97487	OUT	YES	YES
NA18562	EAS	CHB	male	100	0	0.97492	OUT	YES	YES
NA18563	EAS	CHB	male	100	0	0.97489	OUT	YES	YES
NA18564	EAS	CHB	female	100	0	0.97486	OUT	YES	YES
NA18565	EAS	CHB	female	100	0	0.97491	OUT	YES	YES
NA18566	EAS	CHB	female	100	0	0.97491	OUT	YES	YES
NA18567	EAS	CHB	female	100	0	0.97497	OUT	YES	YES
NA18570	EAS	CHB	female	100	0	0.97489	OUT	YES	YES
NA18571	EAS	CHB	female	100	0	0.974935	OUT	YES	YES
NA18572	EAS	CHB	male	100	0	0.97486	OUT	YES	YES
NA18573	EAS	CHB	female	100	0	0.97498	OUT	YES	YES
NA18574	EAS	CHB	female	100	0	0.97488	OUT	YES	YES
NA18577	EAS	CHB	female	100	0	0.97489	OUT	YES	YES
NA18579	EAS	CHB	female	100	0	0.97494	OUT	YES	YES
NA18582	EAS	CHB	female	100	0	0.974925	OUT	YES	YES
NA18591	EAS	CHB	female	100	0	0.974895	OUT	YES	YES
NA18592	EAS	CHB	female	100	0	0.97487	OUT	YES	YES
NA18593	EAS	CHB	female	100	0	0.97493	OUT	YES	YES
NA18595	EAS	CHB	female	100	0	0.97491	OUT	YES	YES
NA18596	EAS	CHB	female	100	0	0.974925	OUT	YES	YES
NA18597	EAS	CHB	female	100	0	0.97488	OUT	YES	YES
NA18599	EAS	CHB	female	100	0	0.97493	OUT	YES	YES
NA18602	EAS	CHB	female	99	0	0.97496	OUT	YES	YES
NA18603	EAS	CHB	male	100	0	0.97489	OUT	YES	YES
NA18605	EAS	CHB	male	100	0	0.97496	OUT	YES	YES
NA18606	EAS	CHB	male	100	0.049	5.98135e-34	1C	YES	NO
NA18608	EAS	CHB	male	100	0	0.97489	OUT	YES	YES
NA18609	EAS	CHB	male	100	0	0.97491	OUT	YES	YES
NA18610	EAS	CHB	female	100	0	0.974895	OUT	YES	YES
NA18611	EAS	CHB	male	100	0	0.97487	OUT	YES	YES
NA18612	EAS	CHB	male	100	0	0.974905	OUT	YES	YES
NA18613	EAS	CHB	male	100	0	0.974875	OUT	YES	YES
NA18614	EAS	CHB	female	100	0	0.97489	OUT	YES	YES
NA18615	EAS	CHB	female	100	0	0.97489	OUT	YES	YES
NA18616	EAS	CHB	female	100	0	0.97496	OUT	YES	YES
NA18617	EAS	CHB	female	100	0	0.97485	OUT	YES	YES
NA18618	EAS	CHB	female	100	0	0.97486	OUT	YES	YES
NA18619	EAS	CHB	female	100	0	0.97503	OUT	YES	YES
NA18620	EAS	CHB	male	100	0	0.97488	OUT	YES	YES
NA18621	EAS	CHB	male	100	0	0.974875	OUT	YES	YES
NA18622	EAS	CHB	male	100	0	0.97491	OUT	YES	YES
NA18623	EAS	CHB	male	100	0	0.974875	OUT	YES	YES
NA18624	EAS	CHB	male	100	0	0.974885	OUT	YES	YES
NA18625	EAS	CHB	female	100	0	0.97494	OUT	YES	YES
NA18626	EAS	CHB	female	100	0	0.974915	OUT	YES	YES
NA18627	EAS	CHB	female	100	0.01	1.5614e-08	2C	YES	YES
NA18628	EAS	CHB	female	100	0	0.97487	OUT	YES	YES
NA18629	EAS	CHB	male	100	0	0.97494	OUT	YES	YES
NA18630	EAS	CHB	female	100	0	0.97496	OUT	YES	YES
NA18631	EAS	CHB	female	100	0	0.974875	OUT	YES	YES
NA18632	EAS	CHB	male	100	0	0.97492	OUT	YES	YES
NA18633	EAS	CHB	male	100	0	0.97484	OUT	YES	YES
NA18634	EAS	CHB	female	100	0	0.97495	OUT	YES	YES
NA18635	EAS	CHB	male	100	0	0.97495	OUT	YES	YES
NA18636	EAS	CHB	male	100	0	0.974905	OUT	YES	YES
NA18637	EAS	CHB	male	100	0	0.97488	OUT	YES	YES
NA18638	EAS	CHB	male	100	0	0.97489	OUT	YES	YES
NA18639	EAS	CHB	male	100	0	0.97492	OUT	YES	YES
NA18640	EAS	CHB	female	100	0	0.9749	OUT	YES	YES
NA18641	EAS	CHB	female	100	0	0.97492	OUT	YES	YES
NA18642	EAS	CHB	female	100	0	0.9749	OUT	YES	YES
NA18643	EAS	CHB	male	100	0	0.97491	OUT	YES	YES
NA18644	EAS	CHB	female	100	0	0.97486	OUT	YES	YES
NA18645	EAS	CHB	male	100	0	0.9749	OUT	YES	YES
NA18646	EAS	CHB	female	100	0	0.9749	OUT	YES	YES
NA18647	EAS	CHB	male	100	0	0.97494	OUT	YES	YES
NA18648	EAS	CHB	male	100	0	0.97494	OUT	YES	YES
NA18740	EAS	CHB	male	99	0	0.97542	OUT	YES	YES
NA18745	EAS	CHB	male	100	0	0.9749	OUT	YES	YES
NA18747	EAS	CHB	male	100	0	0.97489	OUT	YES	YES
NA18748	EAS	CHB	male	100	0	0.97493	OUT	YES	YES
NA18749	EAS	CHB	male	99	0.002	0.06924	OUT	YES	YES
NA18757	EAS	CHB	male	100	0	0.974895	OUT	YES	YES
HG00403	EAS	CHS	male	100	0	0.97488	OUT	YES	YES
HG00404	EAS	CHS	female	100	0	0.974915	OUT	YES	YES
HG00406	EAS	CHS	male	100	0	0.97488	OUT	YES	YES
HG00407	EAS	CHS	female	100	0	0.97487	OUT	YES	YES
HG00409	EAS	CHS	male	100	0	0.9749	OUT	YES	YES
HG00410	EAS	CHS	female	100	0	0.97487	OUT	YES	YES
HG00419	EAS	CHS	female	100	0	0.97493	OUT	YES	YES
HG00421	EAS	CHS	male	100	0	0.9749	OUT	YES	YES
HG00422	EAS	CHS	female	100	0	0.97492	OUT	YES	YES
HG00428	EAS	CHS	female	100	0	0.97492	OUT	YES	YES
HG00436	EAS	CHS	male	100	0	0.97489	OUT	YES	YES
HG00437	EAS	CHS	female	100	0	0.97487	OUT	YES	YES
HG00442	EAS	CHS	male	100	0	0.97491	OUT	YES	YES
HG00443	EAS	CHS	female	100	0.011	0.014618	OUT	YES	YES
HG00445	EAS	CHS	male	100	0	0.97488	OUT	YES	YES
HG00446	EAS	CHS	female	100	0	0.97488	OUT	YES	YES
HG00448	EAS	CHS	male	100	0	0.97494	OUT	YES	YES
HG00449	EAS	CHS	female	100	0	0.974945	OUT	YES	YES
HG00451	EAS	CHS	male	100	0	0.97489	OUT	YES	YES
HG00452	EAS	CHS	female	100	0	0.97486	OUT	YES	YES
HG00457	EAS	CHS	male	100	0	0.9749	OUT	YES	YES
HG00458	EAS	CHS	female	100	0	0.97489	OUT	YES	YES
HG00463	EAS	CHS	male	100	0	0.97484	OUT	YES	YES
HG00464	EAS	CHS	female	100	0	0.97493	OUT	YES	YES
HG00472	EAS	CHS	male	100	0	0.97486	OUT	YES	YES
HG00473	EAS	CHS	female	100	0.021	8.83045e-19	2C	YES	YES
HG00475	EAS	CHS	male	100	0	0.97493	OUT	NO	NO
HG00476	EAS	CHS	female	100	0	0.97489	OUT	YES	YES
HG00478	EAS	CHS	male	100	0	0.974915	OUT	YES	YES
HG00479	EAS	CHS	female	100	0	0.97491	OUT	YES	YES
HG00500	EAS	CHS	male	100	0	0.97497	OUT	YES	NO
HG00513	EAS	CHS	female	100	0	0.974935	OUT	YES	YES
HG00524	EAS	CHS	male	100	0	0.974885	OUT	YES	YES
HG00525	EAS	CHS	female	100	0.035	1.1702e-22	2C	YES	YES
HG00530	EAS	CHS	male	100	0	0.974895	OUT	YES	YES
HG00531	EAS	CHS	female	99	0	0.9749	OUT	YES	YES
HG00533	EAS	CHS	male	100	0	0.97491	OUT	YES	YES
HG00534	EAS	CHS	female	100	0	0.97488	OUT	YES	YES
HG00536	EAS	CHS	male	100	0	0.9749	OUT	YES	YES
HG00537	EAS	CHS	female	100	0	0.974885	OUT	YES	YES
HG00542	EAS	CHS	male	100	0	0.97493	OUT	YES	YES
HG00543	EAS	CHS	female	100	0	0.97488	OUT	YES	YES
HG00556	EAS	CHS	male	100	0	0.97487	OUT	YES	YES
HG00557	EAS	CHS	female	100	0	0.974995	OUT	YES	YES
HG00559	EAS	CHS	male	100	0	0.97495	OUT	YES	YES
HG00560	EAS	CHS	female	100	0	0.97491	OUT	YES	YES
HG00565	EAS	CHS	male	100	0	0.97491	OUT	YES	YES
HG00566	EAS	CHS	female	100	0	0.97488	OUT	YES	YES
HG00580	EAS	CHS	male	100	0	0.97499	OUT	YES	YES
HG00581	EAS	CHS	female	100	0	0.974895	OUT	YES	NO
HG00583	EAS	CHS	male	100	0	0.97499	OUT	YES	YES
HG00584	EAS	CHS	female	100	0	0.97502	OUT	YES	YES
HG00589	EAS	CHS	male	100	0	0.9749	OUT	YES	YES
HG00590	EAS	CHS	female	100	0	0.97487	OUT	YES	YES
HG00592	EAS	CHS	male	100	0	0.97493	OUT	YES	YES
HG00593	EAS	CHS	female	100	0	0.97499	OUT	YES	YES
HG00595	EAS	CHS	male	100	0	0.97494	OUT	YES	NO
HG00596	EAS	CHS	female	100	0	0.97496	OUT	YES	YES
HG00598	EAS	CHS	male	100	0	0.975215	OUT	YES	YES
HG00599	EAS	CHS	female	100	0	0.974895	OUT	YES	YES
HG00607	EAS	CHS	male	100	0	0.97488	OUT	YES	YES
HG00608	EAS	CHS	female	100	0	0.97492	OUT	YES	YES
HG00610	EAS	CHS	male	100	0	0.97487	OUT	YES	YES
HG00611	EAS	CHS	female	100	0	0.97496	OUT	YES	YES
HG00613	EAS	CHS	male	100	0	0.97488	OUT	YES	YES
HG00614	EAS	CHS	female	100	0	0.97488	OUT	YES	YES
HG00619	EAS	CHS	male	100	0.016	0.0160995	OUT	YES	YES
HG00620	EAS	CHS	female	100	0	0.974875	OUT	YES	YES
HG00622	EAS	CHS	male	100	0	0.9749	OUT	YES	YES
HG00623	EAS	CHS	female	94	0.003	0.086595	OUT	YES	YES
HG00625	EAS	CHS	male	100	0	0.974965	OUT	YES	YES
HG00626	EAS	CHS	female	100	0	0.974945	OUT	YES	YES
HG00628	EAS	CHS	male	100	0	0.97494	OUT	YES	YES
HG00629	EAS	CHS	female	100	0	0.97491	OUT	YES	YES
HG00631	EAS	CHS	male	100	0	0.97491	OUT	YES	YES
HG00632	EAS	CHS	female	100	0	0.97485	OUT	YES	YES
HG00634	EAS	CHS	male	100	0	0.9749	OUT	YES	YES
HG00650	EAS	CHS	male	100	0	0.97493	OUT	YES	YES
HG00651	EAS	CHS	female	99	0	0.97492	OUT	YES	YES
HG00653	EAS	CHS	male	100	0	0.97493	OUT	YES	YES
HG00654	EAS	CHS	female	100	0	0.97488	OUT	YES	YES
HG00656	EAS	CHS	male	100	0	0.97487	OUT	YES	YES
HG00657	EAS	CHS	female	100	0	0.974915	OUT	YES	YES
HG00662	EAS	CHS	male	100	0	0.97492	OUT	YES	YES
HG00663	EAS	CHS	female	100	0	0.9749	OUT	YES	YES
HG00671	EAS	CHS	male	100	0	0.97491	OUT	YES	YES
HG00672	EAS	CHS	female	100	0	0.974875	OUT	YES	YES
HG00674	EAS	CHS	male	100	0	0.974885	OUT	YES	YES
HG00675	EAS	CHS	female	100	0	0.97488	OUT	YES	YES
HG00683	EAS	CHS	male	100	0	0.97492	OUT	YES	YES
HG00684	EAS	CHS	female	100	0	0.974895	OUT	YES	YES
HG00689	EAS	CHS	male	100	0	0.97491	OUT	YES	YES
HG00690	EAS	CHS	female	100	0	0.97492	OUT	YES	YES
HG00692	EAS	CHS	male	100	0	0.97489	OUT	YES	YES
HG00693	EAS	CHS	female	100	0	0.974935	OUT	YES	YES
HG00698	EAS	CHS	male	100	0	0.97494	OUT	YES	NO
HG00699	EAS	CHS	female	100	0	0.9749	OUT	YES	YES
HG00701	EAS	CHS	male	100	0	0.97491	OUT	YES	YES
HG00704	EAS	CHS	male	100	0	0.97489	OUT	YES	YES
HG00705	EAS	CHS	female	100	0	0.97491	OUT	YES	YES
HG00707	EAS	CHS	male	100	0	0.9749	OUT	YES	YES
HG00708	EAS	CHS	female	100	0	0.974975	OUT	YES	NO
HG00717	EAS	CHS	female	100	0	0.9749	OUT	YES	YES
HG00728	EAS	CHS	male	100	0	0.975005	OUT	YES	YES
HG00729	EAS	CHS	female	100	0	0.9749	OUT	YES	YES
NA18939	EAS	JPT	female	100	0	0.97492	OUT	YES	YES
NA18940	EAS	JPT	male	100	0	0.974915	OUT	YES	YES
NA18941	EAS	JPT	female	100	0	0.9749	OUT	YES	YES
NA18942	EAS	JPT	female	100	0	0.975	OUT	YES	YES
NA18943	EAS	JPT	male	100	0	0.9749	OUT	YES	YES
NA18944	EAS	JPT	male	100	0	0.974945	OUT	YES	YES
NA18945	EAS	JPT	male	100	0	0.97487	OUT	YES	YES
NA18946	EAS	JPT	female	100	0	0.97499	OUT	YES	YES
NA18947	EAS	JPT	female	100	0	0.974955	OUT	YES	YES
NA18948	EAS	JPT	male	100	0	0.97489	OUT	YES	YES
NA18949	EAS	JPT	female	100	0	0.974915	OUT	YES	YES
NA18950	EAS	JPT	female	100	0	0.97492	OUT	YES	YES
NA18951	EAS	JPT	female	100	0	0.974885	OUT	YES	YES
NA18952	EAS	JPT	male	100	0	0.97489	OUT	YES	YES
NA18953	EAS	JPT	male	100	0	0.97497	OUT	YES	YES
NA18954	EAS	JPT	female	100	0	0.97489	OUT	YES	YES
NA18956	EAS	JPT	female	100	0	0.974925	OUT	YES	YES
NA18957	EAS	JPT	female	100	0	0.97491	OUT	YES	YES
NA18959	EAS	JPT	male	100	0	0.97491	OUT	YES	YES
NA18960	EAS	JPT	male	100	0	0.97488	OUT	YES	YES
NA18961	EAS	JPT	male	100	0	0.9749	OUT	YES	YES
NA18962	EAS	JPT	male	100	0	0.9749	OUT	YES	YES
NA18963	EAS	JPT	female	100	0	0.97489	OUT	YES	YES
NA18964	EAS	JPT	female	100	0	0.97493	OUT	YES	YES
NA18965	EAS	JPT	male	100	0	0.97492	OUT	YES	YES
NA18966	EAS	JPT	male	100	0	0.97489	OUT	YES	YES
NA18967	EAS	JPT	male	99	0	0.97489	OUT	YES	YES
NA18968	EAS	JPT	female	99	0	0.97495	OUT	YES	YES
NA18969	EAS	JPT	female	100	0	0.97491	OUT	YES	YES
NA18970	EAS	JPT	male	100	0	0.975045	OUT	YES	YES
NA18971	EAS	JPT	male	100	0	0.97495	OUT	YES	YES
NA18972	EAS	JPT	female	100	0	0.97488	OUT	YES	YES
NA18973	EAS	JPT	female	100	0	0.97491	OUT	YES	YES
NA18974	EAS	JPT	male	100	0	0.97489	OUT	YES	YES
NA18975	EAS	JPT	female	100	0	0.97495	OUT	YES	YES
NA18976	EAS	JPT	female	100	0	0.97489	OUT	YES	YES
NA18977	EAS	JPT	male	100	0	0.97489	OUT	YES	YES
NA18978	EAS	JPT	female	100	0	0.97492	OUT	YES	YES
NA18979	EAS	JPT	female	100	0	0.97492	OUT	YES	YES
NA18980	EAS	JPT	female	100	0	0.97489	OUT	YES	YES
NA18981	EAS	JPT	female	100	0	0.97489	OUT	YES	YES
NA18982	EAS	JPT	male	100	0	0.974955	OUT	YES	YES
NA18983	EAS	JPT	male	100	0	0.9749	OUT	YES	YES
NA18984	EAS	JPT	male	100	0.046	1.05695e-27	1C	YES	NO
NA18985	EAS	JPT	male	100	0	0.97492	OUT	YES	YES
NA18986	EAS	JPT	male	99	0	0.97487	OUT	YES	YES
NA18987	EAS	JPT	female	100	0.054	4.2965e-37	1C	YES	NO
NA18988	EAS	JPT	male	100	0	0.97492	OUT	YES	YES
NA18989	EAS	JPT	male	99	0	0.97494	OUT	YES	YES
NA18990	EAS	JPT	male	100	0	0.974875	OUT	YES	YES
NA18991	EAS	JPT	female	98	0	0.97535	OUT	YES	YES
NA18992	EAS	JPT	female	100	0.0445	6.77285e-24	1C	YES	NO
NA18993	EAS	JPT	female	98	0	0.97493	OUT	YES	YES
NA18994	EAS	JPT	male	100	0	0.97489	OUT	YES	YES
NA18995	EAS	JPT	male	100	0	0.974925	OUT	YES	YES
NA18997	EAS	JPT	female	100	0	0.97496	OUT	YES	YES
NA18998	EAS	JPT	female	100	0	0.974945	OUT	YES	YES
NA18999	EAS	JPT	female	100	0	0.974975	OUT	YES	YES
NA19000	EAS	JPT	male	100	0	0.97491	OUT	YES	YES
NA19001	EAS	JPT	female	100	0	0.97489	OUT	YES	YES
NA19002	EAS	JPT	female	100	0	0.97486	OUT	YES	YES
NA19003	EAS	JPT	female	100	0	0.97488	OUT	YES	YES
NA19004	EAS	JPT	male	100	0	0.97488	OUT	YES	YES
NA19005	EAS	JPT	male	100	0	0.974885	OUT	YES	YES
NA19006	EAS	JPT	male	100	0	0.97488	OUT	YES	YES
NA19007	EAS	JPT	male	100	0	0.974855	OUT	YES	YES
NA19009	EAS	JPT	male	100	0	0.97488	OUT	YES	YES
NA19010	EAS	JPT	female	100	0	0.97489	OUT	YES	YES
NA19011	EAS	JPT	female	99	0	0.97494	OUT	YES	YES
NA19012	EAS	JPT	male	100	0.073	1.352e-25	1C	YES	NO
NA19054	EAS	JPT	female	99	0	0.97487	OUT	YES	YES
NA19055	EAS	JPT	male	100	0	0.974905	OUT	YES	YES
NA19056	EAS	JPT	male	100	0	0.974855	OUT	YES	YES
NA19057	EAS	JPT	female	100	0	0.97489	OUT	YES	YES
NA19058	EAS	JPT	male	100	0	0.97491	OUT	YES	YES
NA19059	EAS	JPT	female	100	0	0.97493	OUT	YES	YES
NA19060	EAS	JPT	male	99	0	0.9749	OUT	YES	YES
NA19062	EAS	JPT	male	100	0	0.97488	OUT	YES	YES
NA19063	EAS	JPT	male	100	0	0.974915	OUT	YES	YES
NA19064	EAS	JPT	female	98	0	0.974955	OUT	YES	YES
NA19065	EAS	JPT	female	100	0	0.975	OUT	YES	YES
NA19066	EAS	JPT	male	100	0	0.97489	OUT	YES	YES
NA19067	EAS	JPT	male	99	0	0.97492	OUT	YES	YES
NA19068	EAS	JPT	male	100	0	0.97487	OUT	YES	YES
NA19070	EAS	JPT	male	100	0	0.974915	OUT	YES	YES
NA19072	EAS	JPT	male	100	0	0.97492	OUT	YES	YES
NA19074	EAS	JPT	female	100	0	0.97491	OUT	YES	YES
NA19075	EAS	JPT	male	100	0	0.974985	OUT	YES	YES
NA19076	EAS	JPT	male	100	0	0.97494	OUT	YES	YES
NA19077	EAS	JPT	female	100	0	0.97494	OUT	YES	YES
NA19078	EAS	JPT	female	100	0	0.97491	OUT	YES	YES
NA19079	EAS	JPT	male	100	0	0.974915	OUT	YES	YES
NA19080	EAS	JPT	female	99	0	0.97489	OUT	YES	YES
NA19081	EAS	JPT	female	100	0	0.97488	OUT	YES	YES
NA19082	EAS	JPT	male	100	0	0.974895	OUT	YES	YES
NA19083	EAS	JPT	male	100	0	0.97493	OUT	YES	YES
NA19084	EAS	JPT	female	100	0	0.974915	OUT	YES	YES
NA19085	EAS	JPT	male	100	0	0.9749	OUT	YES	YES
NA19086	EAS	JPT	male	100	0	0.97491	OUT	YES	YES
NA19087	EAS	JPT	female	100	0	0.97487	OUT	YES	YES
NA19088	EAS	JPT	male	100	0	0.9749	OUT	YES	YES
NA19089	EAS	JPT	male	99	0	0.97494	OUT	YES	YES
NA19090	EAS	JPT	female	100	0	0.97494	OUT	YES	YES
NA19091	EAS	JPT	male	100	0	0.975	OUT	YES	YES
HG01595	EAS	KHV	female	100	0	0.97497	OUT	YES	YES
HG01596	EAS	KHV	male	100	0	0.974945	OUT	YES	YES
HG01597	EAS	KHV	female	100	0	0.97489	OUT	YES	YES
HG01598	EAS	KHV	female	100	0	0.97485	OUT	YES	YES
HG01599	EAS	KHV	female	100	0	0.97493	OUT	YES	YES
HG01600	EAS	KHV	female	100	0	0.97491	OUT	YES	YES
HG01840	EAS	KHV	male	100	0	0.97486	OUT	YES	YES
HG01841	EAS	KHV	female	96	0.0045	0.00181565	2C	YES	YES
HG01842	EAS	KHV	male	100	0	0.97495	OUT	YES	YES
HG01843	EAS	KHV	female	100	0	0.974895	OUT	YES	YES
HG01844	EAS	KHV	male	100	0	0.9749	OUT	YES	YES
HG01845	EAS	KHV	female	100	0	0.97492	OUT	YES	YES
HG01846	EAS	KHV	male	100	0	0.97492	OUT	YES	YES
HG01847	EAS	KHV	female	100	0	0.974855	OUT	YES	YES
HG01848	EAS	KHV	female	100	0.004	0.00020514	2C	YES	YES
HG01849	EAS	KHV	male	100	0	0.97494	OUT	YES	YES
HG01850	EAS	KHV	female	100	0	0.97493	OUT	YES	YES
HG01851	EAS	KHV	female	100	0	0.975005	OUT	YES	YES
HG01852	EAS	KHV	male	100	0	0.97486	OUT	YES	YES
HG01853	EAS	KHV	female	100	0	0.97493	OUT	YES	YES
HG01855	EAS	KHV	female	100	0	0.97495	OUT	YES	YES
HG01857	EAS	KHV	female	100	0	0.9749	OUT	YES	YES
HG01858	EAS	KHV	female	100	0	0.974955	OUT	YES	YES
HG01859	EAS	KHV	female	97	0.003	0.013088	OUT	YES	YES
HG01860	EAS	KHV	male	100	0	0.974895	OUT	YES	YES
HG01861	EAS	KHV	male	100	0	0.97491	OUT	YES	YES
HG01862	EAS	KHV	female	100	0	0.97495	OUT	YES	YES
HG01863	EAS	KHV	female	100	0	0.97494	OUT	YES	YES
HG01864	EAS	KHV	male	100	0	0.97486	OUT	YES	YES
HG01865	EAS	KHV	male	100	0	0.97503	OUT	YES	YES
HG01866	EAS	KHV	male	100	0	0.97499	OUT	YES	YES
HG01867	EAS	KHV	male	100	0	0.974945	OUT	YES	YES
HG01868	EAS	KHV	female	100	0	0.97492	OUT	YES	YES
HG01869	EAS	KHV	female	100	0	0.974915	OUT	YES	YES
HG01870	EAS	KHV	female	100	0.014	7.86605e-13	2C	YES	YES
HG01871	EAS	KHV	female	100	0	0.97491	OUT	YES	YES
HG01872	EAS	KHV	male	100	0	0.97487	OUT	YES	YES
HG01873	EAS	KHV	male	100	0.008	0.00048344	2C	YES	YES
HG01874	EAS	KHV	female	100	0	0.975	OUT	YES	YES
HG01878	EAS	KHV	female	100	0	0.974975	OUT	YES	YES
HG02016	EAS	KHV	female	100	0	0.974845	OUT	YES	YES
HG02017	EAS	KHV	male	100	0	0.97489	OUT	YES	YES
HG02019	EAS	KHV	female	100	0	0.97503	OUT	YES	YES
HG02020	EAS	KHV	male	100	0	0.97488	OUT	YES	YES
HG02023	EAS	KHV	male	99	0	0.975	OUT	YES	YES
HG02025	EAS	KHV	female	100	0	0.97489	OUT	YES	YES
HG02026	EAS	KHV	male	100	0	0.97489	OUT	YES	YES
HG02028	EAS	KHV	female	100	0	0.97492	OUT	YES	YES
HG02029	EAS	KHV	male	100	0	0.974945	OUT	YES	YES
HG02031	EAS	KHV	female	100	0	0.97486	OUT	YES	YES
HG02032	EAS	KHV	male	100	0	0.974895	OUT	YES	YES
HG02035	EAS	KHV	male	100	0	0.974925	OUT	YES	YES
HG02040	EAS	KHV	male	100	0	0.97488	OUT	YES	YES
HG02047	EAS	KHV	male	100	0	0.97485	OUT	YES	YES
HG02048	EAS	KHV	female	100	0	0.974945	OUT	YES	YES
HG02049	EAS	KHV	female	100	0	0.9749	OUT	YES	YES
HG02050	EAS	KHV	male	98	0	0.97495	OUT	YES	YES
HG02057	EAS	KHV	female	100	0.003	0.0119615	2C	YES	YES
HG02058	EAS	KHV	male	100	0	0.9749	OUT	YES	YES
HG02060	EAS	KHV	female	100	0	0.9749	OUT	YES	NO
HG02061	EAS	KHV	male	100	0	0.97535	OUT	YES	YES
HG02064	EAS	KHV	male	100	0	0.97492	OUT	YES	YES
HG02067	EAS	KHV	male	100	0	0.97505	OUT	YES	YES
HG02069	EAS	KHV	female	100	0	0.97487	OUT	YES	YES
HG02070	EAS	KHV	male	100	0	0.97491	OUT	YES	YES
HG02072	EAS	KHV	female	100	0	0.97491	OUT	YES	YES
HG02073	EAS	KHV	male	100	0	0.9749	OUT	YES	YES
HG02075	EAS	KHV	female	100	0	0.97489	OUT	YES	YES
HG02076	EAS	KHV	male	100	0	0.97496	OUT	YES	YES
HG02078	EAS	KHV	female	100	0.012	1.16135e-08	2C	YES	YES
HG02079	EAS	KHV	male	100	0	0.97487	OUT	YES	YES
HG02081	EAS	KHV	female	100	0	0.97487	OUT	YES	YES
HG02082	EAS	KHV	male	100	0	0.97491	OUT	YES	YES
HG02084	EAS	KHV	female	100	0	0.97494	OUT	YES	YES
HG02085	EAS	KHV	male	100	0	0.9749	OUT	YES	YES
HG02086	EAS	KHV	female	100	0	0.97492	OUT	YES	YES
HG02087	EAS	KHV	female	100	0	0.97491	OUT	YES	YES
HG02088	EAS	KHV	male	100	0	0.974895	OUT	YES	YES
HG02113	EAS	KHV	female	100	0	0.97495	OUT	YES	YES
HG02116	EAS	KHV	male	100	0	0.97489	OUT	YES	YES
HG02121	EAS	KHV	female	100	0	0.97497	OUT	YES	YES
HG02122	EAS	KHV	male	100	0	0.9749	OUT	YES	YES
HG02127	EAS	KHV	female	100	0.017	5.88215e-14	2C	YES	YES
HG02128	EAS	KHV	male	100	0	0.9749	OUT	YES	YES
HG02130	EAS	KHV	female	100	0	0.97492	OUT	YES	YES
HG02131	EAS	KHV	male	100	0	0.97487	OUT	YES	YES
HG02133	EAS	KHV	female	100	0	0.9749	OUT	YES	YES
HG02134	EAS	KHV	male	100	0	0.97492	OUT	YES	YES
HG02136	EAS	KHV	female	100	0	0.97491	OUT	YES	YES
HG02137	EAS	KHV	male	100	0	0.97488	OUT	YES	YES
HG02138	EAS	KHV	male	100	0	0.97489	OUT	YES	YES
HG02139	EAS	KHV	female	100	0	0.97488	OUT	YES	YES
HG02140	EAS	KHV	female	100	0	0.97492	OUT	YES	YES
HG02141	EAS	KHV	male	100	0	0.97489	OUT	YES	YES
HG02142	EAS	KHV	female	100	0	0.974895	OUT	YES	YES
HG02512	EAS	KHV	male	100	0.015	3.0465e-08	2C	YES	YES
HG02513	EAS	KHV	female	100	0	0.97487	OUT	YES	YES
HG02521	EAS	KHV	male	100	0	0.97494	OUT	YES	YES
HG02522	EAS	KHV	female	100	0	0.97489	OUT	YES	YES
NA06984	EUR	CEU	male	100	0.014	0.016493	OUT	YES	YES
NA06985	EUR	CEU	female	100	0	0.974875	OUT	YES	YES
NA06986	EUR	CEU	male	100	0	0.97491	OUT	YES	YES
NA06989	EUR	CEU	female	100	0	0.974915	OUT	YES	YES
NA06994	EUR	CEU	male	100	0	0.974925	OUT	YES	YES
NA07000	EUR	CEU	female	100	0	0.97489	OUT	YES	YES
NA07037	EUR	CEU	female	100	0	0.97493	OUT	YES	YES
NA07048	EUR	CEU	male	100	0	0.97486	OUT	YES	YES
NA07051	EUR	CEU	male	100	0	0.97514	OUT	YES	YES
NA07056	EUR	CEU	female	99	0	0.9749	OUT	YES	YES
NA07347	EUR	CEU	male	100	0	0.97492	OUT	YES	YES
NA07357	EUR	CEU	male	100	0	0.97491	OUT	YES	YES
NA10847	EUR	CEU	female	100	0	0.97488	OUT	YES	YES
NA10851	EUR	CEU	male	100	0	0.97489	OUT	YES	YES
NA11829	EUR	CEU	male	100	0	0.974995	OUT	YES	YES
NA11830	EUR	CEU	female	100	0	0.97488	OUT	YES	YES
NA11831	EUR	CEU	male	100	0	0.97494	OUT	YES	YES
NA11832	EUR	CEU	female	100	0	0.97492	OUT	YES	YES
NA11840	EUR	CEU	female	100	0	0.974905	OUT	YES	YES
NA11843	EUR	CEU	male	100	0	0.97493	OUT	YES	YES
NA11881	EUR	CEU	male	100	0	0.97497	OUT	YES	YES
NA11892	EUR	CEU	female	100	0	0.97487	OUT	YES	YES
NA11893	EUR	CEU	male	100	0	0.97491	OUT	YES	YES
NA11894	EUR	CEU	female	100	0	0.9749	OUT	YES	YES
NA11918	EUR	CEU	female	100	0	0.974965	OUT	YES	YES
NA11919	EUR	CEU	male	100	0	0.97493	OUT	YES	YES
NA11920	EUR	CEU	female	100	0	0.97489	OUT	YES	YES
NA11930	EUR	CEU	male	100	0	0.97487	OUT	YES	YES
NA11931	EUR	CEU	female	100	0	0.9749	OUT	YES	NO
NA11932	EUR	CEU	male	100	0	0.97486	OUT	YES	YES
NA11933	EUR	CEU	female	100	0	0.97489	OUT	YES	YES
NA11992	EUR	CEU	male	100	0	0.97489	OUT	YES	YES
NA11994	EUR	CEU	male	99	0	0.97644	OUT	YES	YES
NA11995	EUR	CEU	female	100	0	0.97489	OUT	YES	YES
NA12003	EUR	CEU	male	100	0	0.974895	OUT	YES	YES
NA12004	EUR	CEU	female	100	0	0.974875	OUT	YES	YES
NA12005	EUR	CEU	male	100	0	0.974965	OUT	YES	YES
NA12006	EUR	CEU	female	100	0	0.9749	OUT	YES	YES
NA12043	EUR	CEU	male	100	0	0.97492	OUT	YES	YES
NA12044	EUR	CEU	female	100	0	0.97489	OUT	YES	YES
NA12045	EUR	CEU	male	100	0	0.974875	OUT	YES	NO
NA12046	EUR	CEU	female	100	0	0.97489	OUT	YES	YES
NA12058	EUR	CEU	female	100	0	0.97487	OUT	YES	YES
NA12144	EUR	CEU	male	100	0	0.97487	OUT	YES	YES
NA12154	EUR	CEU	male	100	0	0.97489	OUT	YES	YES
NA12155	EUR	CEU	male	100	0	0.97486	OUT	YES	NO
NA12156	EUR	CEU	female	100	0	0.974945	OUT	YES	YES
NA12234	EUR	CEU	female	100	0	0.97492	OUT	YES	YES
NA12249	EUR	CEU	female	99	0	0.9749	OUT	YES	YES
NA12272	EUR	CEU	male	99	0	0.9749	OUT	YES	YES
NA12273	EUR	CEU	female	100	0	0.97492	OUT	YES	YES
NA12275	EUR	CEU	female	100	0	0.974905	OUT	YES	YES
NA12282	EUR	CEU	male	100	0	0.97487	OUT	YES	YES
NA12283	EUR	CEU	female	100	0	0.974895	OUT	YES	YES
NA12286	EUR	CEU	male	100	0	0.97487	OUT	YES	YES
NA12287	EUR	CEU	female	100	0	0.97488	OUT	YES	YES
NA12340	EUR	CEU	male	100	0	0.974895	OUT	YES	YES
NA12341	EUR	CEU	female	100	0	0.97492	OUT	YES	YES
NA12342	EUR	CEU	male	100	0.024	2.67325e-16	2C	YES	YES
NA12347	EUR	CEU	male	100	0	0.974905	OUT	YES	YES
NA12348	EUR	CEU	female	100	0	0.97494	OUT	YES	YES
NA12383	EUR	CEU	female	100	0	0.97488	OUT	YES	NO
NA12399	EUR	CEU	male	100	0	0.97491	OUT	YES	YES
NA12400	EUR	CEU	female	100	0	0.9749	OUT	YES	YES
NA12413	EUR	CEU	male	100	0	0.9749	OUT	YES	YES
NA12414	EUR	CEU	female	100	0	0.97491	OUT	YES	YES
NA12489	EUR	CEU	female	100	0	0.97487	OUT	YES	YES
NA12546	EUR	CEU	male	100	0	0.9749	OUT	YES	YES
NA12716	EUR	CEU	male	99	0	0.97496	OUT	YES	YES
NA12717	EUR	CEU	female	100	0	0.97491	OUT	YES	YES
NA12718	EUR	CEU	female	100	0	0.97491	OUT	YES	YES
NA12748	EUR	CEU	male	100	0	0.9749	OUT	YES	YES
NA12749	EUR	CEU	female	100	0	0.97495	OUT	YES	YES
NA12750	EUR	CEU	male	100	0	0.97491	OUT	YES	YES
NA12751	EUR	CEU	female	99	0.002	0.080612	OUT	YES	YES
NA12760	EUR	CEU	male	100	0	0.97488	OUT	YES	NO
NA12761	EUR	CEU	female	100	0	0.97492	OUT	YES	YES
NA12762	EUR	CEU	male	100	0	0.97491	OUT	YES	YES
NA12763	EUR	CEU	female	100	0	0.975005	OUT	YES	YES
NA12775	EUR	CEU	male	100	0	0.97489	OUT	YES	YES
NA12776	EUR	CEU	female	100	0	0.974905	OUT	YES	YES
NA12777	EUR	CEU	male	100	0	0.97488	OUT	YES	YES
NA12778	EUR	CEU	female	100	0	0.97489	OUT	YES	YES
NA12812	EUR	CEU	male	100	0	0.97489	OUT	YES	YES
NA12813	EUR	CEU	female	100	0	0.97492	OUT	YES	YES
NA12814	EUR	CEU	male	100	0	0.9749	OUT	YES	YES
NA12815	EUR	CEU	female	100	0	0.97491	OUT	YES	YES
NA12827	EUR	CEU	male	100	0	0.974945	OUT	YES	YES
NA12828	EUR	CEU	female	100	0	0.974895	OUT	YES	YES
NA12829	EUR	CEU	male	100	0	0.974935	OUT	YES	YES
NA12830	EUR	CEU	female	100	0	0.97487	OUT	YES	YES
NA12842	EUR	CEU	male	100	0	0.974985	OUT	YES	YES
NA12843	EUR	CEU	female	100	0	0.97488	OUT	YES	YES
NA12872	EUR	CEU	male	100	0	0.97488	OUT	YES	YES
NA12873	EUR	CEU	female	99	0	0.97491	OUT	YES	YES
NA12874	EUR	CEU	male	100	0.027	0.0331325	OUT	YES	YES
NA12878	EUR	CEU	female	99	0	0.9749	OUT	YES	YES
NA12889	EUR	CEU	male	100	0	0.974925	OUT	YES	YES
NA12890	EUR	CEU	female	99	0	0.97492	OUT	YES	YES
HG00171	EUR	FIN	female	100	0	0.97491	OUT	YES	YES
HG00173	EUR	FIN	female	100	0	0.974895	OUT	YES	YES
HG00174	EUR	FIN	female	100	0	0.974955	OUT	YES	YES
HG00176	EUR	FIN	female	93	0.015	3.7648e-05	2C	YES	YES
HG00177	EUR	FIN	female	95	0	0.97493	OUT	YES	YES
HG00178	EUR	FIN	female	96	0	0.974845	OUT	YES	YES
HG00179	EUR	FIN	female	100	0	0.9749	OUT	YES	YES
HG00180	EUR	FIN	female	86	0	0.97499	OUT	YES	YES
HG00181	EUR	FIN	male	100	0	0.97498	OUT	YES	YES
HG00182	EUR	FIN	male	100	0	0.974935	OUT	YES	YES
HG00183	EUR	FIN	male	100	0.012	1.159e-07	2C	YES	YES
HG00185	EUR	FIN	male	100	0.009	4.42245e-05	2C	YES	YES
HG00186	EUR	FIN	male	100	0	0.974865	OUT	YES	YES
HG00187	EUR	FIN	male	100	0.012	1.95095e-07	2C	YES	YES
HG00188	EUR	FIN	male	100	0	0.974895	OUT	YES	YES
HG00189	EUR	FIN	male	100	0	0.9749	OUT	YES	YES
HG00190	EUR	FIN	male	100	0	0.97489	OUT	YES	YES
HG00266	EUR	FIN	female	99	0	0.97493	OUT	YES	YES
HG00267	EUR	FIN	male	100	0.009	1.6036e-05	2C	YES	YES
HG00268	EUR	FIN	female	100	0	0.97487	OUT	YES	YES
HG00269	EUR	FIN	female	100	0.007	3.56005e-05	2C	YES	YES
HG00271	EUR	FIN	male	100	0.017	1.20495e-13	2C	YES	YES
HG00272	EUR	FIN	female	99	0.012	5.7169e-05	2C	YES	YES
HG00273	EUR	FIN	male	96	0	0.9749	OUT	YES	YES
HG00274	EUR	FIN	female	98	0.0055	0.00581835	2C	YES	YES
HG00275	EUR	FIN	female	100	0.004	0.0074798	2C	YES	YES
HG00276	EUR	FIN	female	100	0	0.97501	OUT	YES	YES
HG00277	EUR	FIN	male	99	0.007	0.00012919	2C	YES	YES
HG00278	EUR	FIN	male	100	0	0.974925	OUT	YES	YES
HG00280	EUR	FIN	male	99	0.004	0.016606	2C	YES	YES
HG00281	EUR	FIN	female	100	0	0.97491	OUT	YES	YES
HG00282	EUR	FIN	female	100	0	0.97492	OUT	YES	YES
HG00284	EUR	FIN	male	100	0	0.97488	OUT	YES	YES
HG00285	EUR	FIN	female	97	0	0.97489	OUT	YES	YES
HG00288	EUR	FIN	female	100	0	0.974935	OUT	YES	YES
HG00290	EUR	FIN	male	100	0.014	1.60525e-07	2C	YES	YES
HG00304	EUR	FIN	female	99	0	0.975	OUT	YES	YES
HG00306	EUR	FIN	female	100	0	0.97493	OUT	YES	YES
HG00308	EUR	FIN	male	100	0	0.974915	OUT	YES	YES
HG00309	EUR	FIN	female	100	0	0.974915	OUT	YES	YES
HG00310	EUR	FIN	male	100	0	0.97489	OUT	YES	YES
HG00311	EUR	FIN	male	100	0	0.97493	OUT	YES	YES
HG00313	EUR	FIN	female	100	0	0.97495	OUT	YES	YES
HG00315	EUR	FIN	female	100	0	0.974925	OUT	YES	YES
HG00318	EUR	FIN	female	100	0	0.97486	OUT	YES	YES
HG00319	EUR	FIN	female	100	0	0.974895	OUT	YES	YES
HG00320	EUR	FIN	female	68	0.013	3.7045e-05	2C	YES	YES
HG00321	EUR	FIN	male	100	0	0.97491	OUT	YES	YES
HG00323	EUR	FIN	female	98	0.015	1.64845e-06	2C	YES	YES
HG00324	EUR	FIN	female	100	0.033	1.4892e-19	2C	YES	YES
HG00325	EUR	FIN	male	100	0	0.974965	OUT	YES	YES
HG00326	EUR	FIN	female	100	0	0.97493	OUT	YES	YES
HG00327	EUR	FIN	female	99	0.008	0.0017165	2C	YES	YES
HG00328	EUR	FIN	female	93	0.01	0.00020245	2C	YES	YES
HG00329	EUR	FIN	male	98	0	0.97495	OUT	YES	YES
HG00330	EUR	FIN	female	100	0	0.9749	OUT	YES	YES
HG00331	EUR	FIN	female	98	0.006	0.00350335	2C	YES	YES
HG00332	EUR	FIN	female	98	0	0.97502	OUT	YES	YES
HG00334	EUR	FIN	female	100	0.005	0.013115	2C	YES	YES
HG00335	EUR	FIN	male	100	0	0.974925	OUT	YES	YES
HG00336	EUR	FIN	male	100	0	0.974975	OUT	YES	YES
HG00337	EUR	FIN	female	100	0	0.97484	OUT	YES	YES
HG00338	EUR	FIN	male	99	0	0.97494	OUT	YES	YES
HG00339	EUR	FIN	female	97	0.007	0.00081819	2C	YES	YES
HG00341	EUR	FIN	male	99	0.006	0.00033332	2C	YES	YES
HG00342	EUR	FIN	male	96	0.012	9.0467e-05	2C	YES	YES
HG00343	EUR	FIN	female	100	0	0.97522	OUT	YES	YES
HG00344	EUR	FIN	female	100	0	0.974935	OUT	YES	YES
HG00345	EUR	FIN	male	100	0	0.97491	OUT	YES	YES
HG00346	EUR	FIN	female	98	0.014	8.0994e-07	2C	YES	YES
HG00349	EUR	FIN	female	100	0	0.97491	OUT	YES	YES
HG00350	EUR	FIN	female	99	0	0.97491	OUT	YES	YES
HG00351	EUR	FIN	male	99	0.01	9.344e-05	2C	YES	YES
HG00353	EUR	FIN	female	100	0	0.97489	OUT	YES	YES
HG00355	EUR	FIN	female	100	0	0.97489	OUT	YES	YES
HG00356	EUR	FIN	female	100	0	0.974955	OUT	YES	YES
HG00357	EUR	FIN	female	99	0	0.97489	OUT	YES	YES
HG00358	EUR	FIN	male	100	0.017	5.82785e-10	2C	YES	YES
HG00360	EUR	FIN	male	100	0	0.97493	OUT	YES	YES
HG00361	EUR	FIN	female	100	0	0.974965	OUT	YES	YES
HG00362	EUR	FIN	female	94	0.007	0.00119335	2C	YES	YES
HG00364	EUR	FIN	female	100	0.013	1.7479e-07	2C	YES	YES
HG00365	EUR	FIN	female	100	0.005	9.21175e-05	2C	YES	YES
HG00366	EUR	FIN	male	95	0	0.97504	OUT	YES	YES
HG00367	EUR	FIN	female	100	0	0.97489	OUT	YES	YES
HG00368	EUR	FIN	female	100	0	0.97494	OUT	YES	YES
HG00369	EUR	FIN	male	100	0	0.9749	OUT	YES	YES
HG00371	EUR	FIN	male	88	0	0.976085	OUT	YES	YES
HG00372	EUR	FIN	male	100	0	0.97491	OUT	YES	YES
HG00373	EUR	FIN	female	100	0.0165	7.51185e-09	2C	YES	YES
HG00375	EUR	FIN	male	96	0.005	0.0066013	2C	YES	YES
HG00376	EUR	FIN	female	100	0.007	0.000117195	2C	YES	YES
HG00378	EUR	FIN	female	97	0	0.97496	OUT	YES	YES
HG00379	EUR	FIN	female	100	0	0.97783	OUT	YES	YES
HG00380	EUR	FIN	female	100	0	0.9749	OUT	YES	YES
HG00381	EUR	FIN	female	99	0	0.97496	OUT	YES	YES
HG00382	EUR	FIN	male	96	0.01	0.000302055	2C	YES	YES
HG00383	EUR	FIN	female	100	0.0125	4.50775e-07	2C	YES	YES
HG00384	EUR	FIN	female	97	0	0.97494	OUT	YES	YES
HG00096	EUR	GBR	male	100	0.0035	0.0002021	2C	YES	YES
HG00097	EUR	GBR	female	100	0	0.97491	OUT	YES	YES
HG00099	EUR	GBR	female	100	0	0.97493	OUT	YES	YES
HG00100	EUR	GBR	female	99	0.004	0.0020829	2C	YES	NO
HG00101	EUR	GBR	male	100	0	0.97495	OUT	YES	YES
HG00102	EUR	GBR	female	99	0	0.97497	OUT	YES	YES
HG00103	EUR	GBR	male	100	0.004	0.00047593	2C	YES	YES
HG00105	EUR	GBR	male	96	0	0.97496	OUT	YES	YES
HG00106	EUR	GBR	female	100	0	0.97497	OUT	YES	NO
HG00107	EUR	GBR	male	100	0	0.97497	OUT	YES	YES
HG00108	EUR	GBR	male	99	0	0.97534	OUT	YES	YES
HG00109	EUR	GBR	male	100	0	0.97488	OUT	YES	YES
HG00110	EUR	GBR	female	100	0.027	3.43105e-14	2C	YES	YES
HG00111	EUR	GBR	female	100	0.011	6.5139e-10	2C	YES	YES
HG00112	EUR	GBR	male	100	0.01	2.47255e-08	2C	YES	YES
HG00113	EUR	GBR	male	100	0	0.97491	OUT	YES	YES
HG00114	EUR	GBR	male	100	0.013	1.1755e-13	2C	YES	YES
HG00115	EUR	GBR	male	100	0	0.97491	OUT	YES	YES
HG00116	EUR	GBR	male	100	0	0.97489	OUT	YES	NO
HG00117	EUR	GBR	male	100	0.039	1.5373e-39	1C	YES	NO
HG00118	EUR	GBR	female	100	0	0.97489	OUT	YES	YES
HG00119	EUR	GBR	male	99	0	0.97496	OUT	YES	YES
HG00120	EUR	GBR	female	100	0	0.97499	OUT	YES	YES
HG00121	EUR	GBR	female	100	0.009	1.07796e-07	2C	YES	YES
HG00122	EUR	GBR	female	100	0	0.974935	OUT	YES	YES
HG00123	EUR	GBR	female	99	0	0.97491	OUT	YES	NO
HG00125	EUR	GBR	female	100	0.004	0.000251185	2C	YES	YES
HG00126	EUR	GBR	male	100	0	0.97491	OUT	YES	YES
HG00127	EUR	GBR	female	100	0.014	7.3204e-12	2C	YES	YES
HG00128	EUR	GBR	female	100	0	0.97493	OUT	YES	YES
HG00129	EUR	GBR	male	100	0	0.974975	OUT	YES	YES
HG00130	EUR	GBR	female	100	0	0.974895	OUT	YES	YES
HG00131	EUR	GBR	male	99	0	0.97498	OUT	YES	YES
HG00132	EUR	GBR	female	100	0	0.974915	OUT	YES	YES
HG00133	EUR	GBR	female	100	0	0.974855	OUT	YES	YES
HG00136	EUR	GBR	male	100	0	0.97496	OUT	YES	YES
HG00137	EUR	GBR	female	99	0	0.97492	OUT	YES	YES
HG00138	EUR	GBR	male	100	0	0.974935	OUT	YES	YES
HG00139	EUR	GBR	male	100	0	0.9749	OUT	YES	YES
HG00140	EUR	GBR	male	100	0	0.97487	OUT	YES	YES
HG00141	EUR	GBR	male	100	0	0.97491	OUT	YES	YES
HG00142	EUR	GBR	male	100	0	0.97493	OUT	YES	YES
HG00143	EUR	GBR	male	100	0	0.974885	OUT	YES	YES
HG00145	EUR	GBR	male	100	0	0.974885	OUT	YES	YES
HG00146	EUR	GBR	female	100	0	0.97488	OUT	YES	YES
HG00148	EUR	GBR	male	100	0	0.974895	OUT	YES	YES
HG00149	EUR	GBR	male	100	0	0.974915	OUT	YES	YES
HG00150	EUR	GBR	female	100	0	0.97494	OUT	YES	YES
HG00151	EUR	GBR	male	100	0	0.97488	OUT	YES	YES
HG00154	EUR	GBR	female	100	0	0.97491	OUT	YES	YES
HG00155	EUR	GBR	male	100	0	0.97488	OUT	YES	YES
HG00157	EUR	GBR	male	100	0	0.97488	OUT	YES	YES
HG00158	EUR	GBR	female	100	0	0.97494	OUT	YES	YES
HG00159	EUR	GBR	male	99	0	0.97493	OUT	YES	YES
HG00160	EUR	GBR	male	99	0	0.97489	OUT	YES	YES
HG00231	EUR	GBR	female	100	0	0.974965	OUT	YES	YES
HG00232	EUR	GBR	female	100	0	0.97492	OUT	YES	YES
HG00233	EUR	GBR	female	100	0	0.974905	OUT	YES	YES
HG00234	EUR	GBR	male	100	0	0.97492	OUT	YES	YES
HG00235	EUR	GBR	female	100	0	0.97492	OUT	YES	YES
HG00236	EUR	GBR	female	100	0.0355	4.472e-23	2C	YES	YES
HG00237	EUR	GBR	female	96	0	0.974985	OUT	YES	YES
HG00238	EUR	GBR	female	100	0.005	0.000277225	2C	YES	YES
HG00239	EUR	GBR	female	100	0	0.97499	OUT	YES	YES
HG00240	EUR	GBR	female	100	0	0.974905	OUT	YES	NO
HG00242	EUR	GBR	male	100	0	0.97488	OUT	YES	YES
HG00243	EUR	GBR	male	100	0	0.974925	OUT	YES	YES
HG00244	EUR	GBR	male	100	0	0.974895	OUT	YES	YES
HG00245	EUR	GBR	female	100	0.006	5.4236e-05	2C	YES	YES
HG00246	EUR	GBR	male	100	0	0.97492	OUT	YES	YES
HG00250	EUR	GBR	female	99	0	0.97489	OUT	YES	YES
HG00251	EUR	GBR	male	100	0	0.97491	OUT	YES	YES
HG00252	EUR	GBR	male	94	0	0.97492	OUT	YES	YES
HG00253	EUR	GBR	female	100	0	0.974935	OUT	YES	YES
HG00254	EUR	GBR	female	100	0	0.97485	OUT	YES	YES
HG00255	EUR	GBR	female	98	0	0.97505	OUT	YES	YES
HG00256	EUR	GBR	male	100	0	0.97492	OUT	YES	YES
HG00257	EUR	GBR	female	100	0.004	0.00024111	2C	YES	YES
HG00258	EUR	GBR	female	99	0.003	0.00051895	2C	YES	YES
HG00259	EUR	GBR	female	100	0	0.974865	OUT	YES	YES
HG00260	EUR	GBR	male	100	0	0.974885	OUT	YES	YES
HG00261	EUR	GBR	female	96	0	0.975065	OUT	YES	YES
HG00262	EUR	GBR	female	100	0	0.97494	OUT	YES	YES
HG00263	EUR	GBR	female	100	0	0.97492	OUT	YES	YES
HG00264	EUR	GBR	male	100	0	0.9749	OUT	YES	YES
HG00265	EUR	GBR	male	100	0	0.97495	OUT	YES	YES
HG01334	EUR	GBR	male	100	0	0.974865	OUT	YES	YES
HG01789	EUR	GBR	male	100	0	0.974865	OUT	YES	YES
HG01790	EUR	GBR	female	100	0	0.974855	OUT	YES	YES
HG01791	EUR	GBR	male	100	0	0.97493	OUT	YES	YES
HG02215	EUR	GBR	female	100	0	0.97498	OUT	YES	YES
HG01500	EUR	IBS	male	100	0	0.974905	OUT	YES	YES
HG01501	EUR	IBS	female	100	0	0.974925	OUT	YES	YES
HG01503	EUR	IBS	male	100	0	0.97494	OUT	YES	YES
HG01504	EUR	IBS	female	100	0.011	1.6563e-06	2C	YES	YES
HG01506	EUR	IBS	male	100	0.005	5.75155e-05	2C	YES	YES
HG01507	EUR	IBS	female	100	0	0.974895	OUT	YES	YES
HG01509	EUR	IBS	male	100	0	0.97489	OUT	YES	YES
HG01510	EUR	IBS	female	100	0	0.97486	OUT	YES	YES
HG01512	EUR	IBS	male	100	0	0.974965	OUT	YES	YES
HG01513	EUR	IBS	female	100	0	0.97494	OUT	YES	YES
HG01515	EUR	IBS	male	99	0	0.97494	OUT	YES	YES
HG01516	EUR	IBS	female	98	0	0.974905	OUT	YES	YES
HG01518	EUR	IBS	male	100	0	0.97495	OUT	YES	YES
HG01519	EUR	IBS	female	97	0	0.97496	OUT	YES	YES
HG01521	EUR	IBS	male	98	0	0.974985	OUT	YES	YES
HG01522	EUR	IBS	female	86	0	0.97591	OUT	YES	YES
HG01524	EUR	IBS	male	100	0	0.97487	OUT	YES	YES
HG01525	EUR	IBS	female	100	0	0.9749	OUT	YES	YES
HG01527	EUR	IBS	male	100	0	0.9749	OUT	YES	YES
HG01528	EUR	IBS	female	100	0.005	0.000289385	2C	YES	YES
HG01530	EUR	IBS	male	100	0	0.97492	OUT	YES	YES
HG01531	EUR	IBS	female	100	0.0205	2.749e-17	2C	YES	YES
HG01536	EUR	IBS	male	100	0.004	0.000650885	2C	YES	YES
HG01537	EUR	IBS	female	100	0	0.97499	OUT	YES	YES
HG01602	EUR	IBS	female	100	0.019	1.06e-14	2C	YES	YES
HG01603	EUR	IBS	male	100	0.003	0.0277675	2C	YES	YES
HG01605	EUR	IBS	female	100	0	0.97491	OUT	YES	YES
HG01606	EUR	IBS	male	100	0	0.97488	OUT	YES	YES
HG01607	EUR	IBS	female	100	0	0.9749	OUT	YES	YES
HG01608	EUR	IBS	male	100	0	0.97493	OUT	YES	YES
HG01610	EUR	IBS	male	100	0.013	1.15815e-11	2C	YES	YES
HG01612	EUR	IBS	female	100	0	0.97487	OUT	YES	YES
HG01613	EUR	IBS	female	99	0	0.97486	OUT	YES	YES
HG01615	EUR	IBS	male	100	0.016	2.96035e-13	2C	YES	YES
HG01617	EUR	IBS	male	100	0	0.9749	OUT	YES	YES
HG01618	EUR	IBS	female	100	0	0.9749	OUT	YES	YES
HG01619	EUR	IBS	male	100	0	0.97491	OUT	YES	YES
HG01620	EUR	IBS	female	100	0	0.97486	OUT	YES	YES
HG01623	EUR	IBS	female	100	0	0.97487	OUT	YES	YES
HG01624	EUR	IBS	male	100	0	0.974845	OUT	YES	YES
HG01625	EUR	IBS	male	100	0	0.97492	OUT	YES	YES
HG01626	EUR	IBS	female	100	0	0.97488	OUT	YES	YES
HG01628	EUR	IBS	female	100	0.022	9.93295e-20	2C	YES	YES
HG01630	EUR	IBS	male	100	0	0.97501	OUT	YES	YES
HG01631	EUR	IBS	male	100	0.007	0.025432	2C	YES	YES
HG01632	EUR	IBS	female	88	0.011	0.00106635	2C	YES	YES
HG01668	EUR	IBS	female	100	0	0.97492	OUT	YES	YES
HG01669	EUR	IBS	male	100	0	0.97491	OUT	YES	YES
HG01670	EUR	IBS	female	100	0.01	9.51875e-07	2C	YES	YES
HG01672	EUR	IBS	male	99	0.011	6.5414e-07	2C	YES	YES
HG01673	EUR	IBS	female	99	0	0.97493	OUT	YES	YES
HG01675	EUR	IBS	male	100	0	0.97488	OUT	YES	YES
HG01676	EUR	IBS	female	100	0	0.974915	OUT	YES	YES
HG01678	EUR	IBS	male	100	0	0.97492	OUT	YES	YES
HG01679	EUR	IBS	female	100	0.038	6.7779e-29	2C	YES	YES
HG01680	EUR	IBS	male	100	0.013	4.6945e-09	2C	YES	YES
HG01682	EUR	IBS	male	100	0	0.97491	OUT	YES	YES
HG01684	EUR	IBS	female	100	0	0.97492	OUT	YES	YES
HG01685	EUR	IBS	female	100	0	0.97486	OUT	YES	YES
HG01686	EUR	IBS	male	100	0	0.97493	OUT	YES	YES
HG01694	EUR	IBS	male	100	0.033	2.7034e-33	2C	YES	YES
HG01695	EUR	IBS	female	100	0	0.97495	OUT	YES	YES
HG01697	EUR	IBS	female	100	0.012	5.36355e-10	2C	YES	YES
HG01699	EUR	IBS	male	100	0	0.974935	OUT	YES	YES
HG01700	EUR	IBS	male	100	0.012	9.78465e-07	2C	YES	YES
HG01702	EUR	IBS	female	98	0	0.975	OUT	YES	YES
HG01704	EUR	IBS	female	100	0	0.97491	OUT	YES	YES
HG01705	EUR	IBS	male	100	0	0.97489	OUT	YES	YES
HG01707	EUR	IBS	female	100	0	0.97492	OUT	YES	YES
HG01708	EUR	IBS	male	100	0.003	0.00469095	2C	YES	YES
HG01709	EUR	IBS	male	100	0	0.97488	OUT	YES	YES
HG01710	EUR	IBS	female	100	0.002	0.074902	OUT	YES	YES
HG01746	EUR	IBS	female	100	0	0.9749	OUT	YES	YES
HG01747	EUR	IBS	male	100	0	0.97491	OUT	YES	YES
HG01756	EUR	IBS	male	99	0	0.97494	OUT	YES	YES
HG01757	EUR	IBS	female	100	0.004	0.00023988	2C	YES	YES
HG01761	EUR	IBS	male	100	0	0.9749	OUT	YES	YES
HG01762	EUR	IBS	female	100	0.01	0.000450275	2C	YES	YES
HG01765	EUR	IBS	male	100	0.013	1.65865e-06	2C	YES	YES
HG01766	EUR	IBS	female	100	0.006	2.2725e-06	2C	YES	YES
HG01767	EUR	IBS	male	100	0	0.97492	OUT	YES	YES
HG01768	EUR	IBS	female	100	0	0.97487	OUT	YES	YES
HG01770	EUR	IBS	female	100	0	0.97491	OUT	YES	YES
HG01771	EUR	IBS	male	100	0	0.9749	OUT	YES	YES
HG01773	EUR	IBS	female	100	0	0.97488	OUT	YES	YES
HG01775	EUR	IBS	male	100	0	0.97488	OUT	YES	YES
HG01776	EUR	IBS	female	100	0	0.97491	OUT	YES	YES
HG01777	EUR	IBS	male	100	0	0.97485	OUT	YES	YES
HG01779	EUR	IBS	female	93	0	0.975	OUT	YES	YES
HG01781	EUR	IBS	male	100	0	0.97496	OUT	YES	YES
HG01783	EUR	IBS	male	100	0.007	3.5596e-06	2C	YES	YES
HG01784	EUR	IBS	female	100	0.005	0.000456695	2C	YES	YES
HG01785	EUR	IBS	male	100	0	0.9749	OUT	YES	YES
HG01786	EUR	IBS	female	100	0	0.9749	OUT	YES	YES
HG02219	EUR	IBS	male	100	0	0.97488	OUT	YES	YES
HG02220	EUR	IBS	female	100	0	0.97494	OUT	YES	YES
HG02221	EUR	IBS	male	100	0	0.974915	OUT	YES	YES
HG02223	EUR	IBS	female	100	0	0.974905	OUT	YES	YES
HG02224	EUR	IBS	male	100	0	0.974905	OUT	YES	YES
HG02230	EUR	IBS	female	100	0.006	1.9207e-06	2C	YES	YES
HG02231	EUR	IBS	male	100	0	0.9749	OUT	YES	YES
HG02232	EUR	IBS	female	95	0	0.97492	OUT	YES	YES
HG02233	EUR	IBS	male	100	0	0.97491	OUT	YES	YES
HG02235	EUR	IBS	female	100	0	0.97485	OUT	YES	YES
HG02236	EUR	IBS	male	100	0	0.97488	OUT	YES	YES
HG02238	EUR	IBS	male	100	0	0.97489	OUT	YES	YES
HG02239	EUR	IBS	female	100	0	0.97487	OUT	YES	YES
NA20502	EUR	TSI	female	100	0.017	3.31795e-06	2C	YES	YES
NA20503	EUR	TSI	female	100	0.004	0.127775	OUT	YES	YES
NA20504	EUR	TSI	female	100	0	0.975	OUT	YES	YES
NA20505	EUR	TSI	female	100	0	0.97494	OUT	YES	YES
NA20506	EUR	TSI	female	100	0	0.97489	OUT	YES	YES
NA20507	EUR	TSI	female	100	0.004	0.00020193	2C	YES	YES
NA20508	EUR	TSI	female	100	0	0.975	OUT	YES	YES
NA20509	EUR	TSI	male	100	0.021	0.023715	OUT	YES	YES
NA20510	EUR	TSI	male	100	0	0.97489	OUT	YES	YES
NA20511	EUR	TSI	male	100	0	0.97494	OUT	YES	YES
NA20512	EUR	TSI	male	100	0	0.97491	OUT	YES	YES
NA20513	EUR	TSI	male	100	0	0.974865	OUT	YES	YES
NA20514	EUR	TSI	female	100	0	0.97487	OUT	YES	YES
NA20515	EUR	TSI	male	100	0	0.97492	OUT	YES	YES
NA20516	EUR	TSI	male	100	0	0.974945	OUT	YES	YES
NA20517	EUR	TSI	female	83	0	0.97482	OUT	YES	YES
NA20518	EUR	TSI	male	100	0	0.975065	OUT	YES	YES
NA20519	EUR	TSI	male	100	0	0.97492	OUT	YES	YES
NA20520	EUR	TSI	male	100	0	0.97486	OUT	YES	YES
NA20521	EUR	TSI	male	100	0	0.97493	OUT	YES	YES
NA20522	EUR	TSI	female	100	0	0.974895	OUT	YES	YES
NA20524	EUR	TSI	male	100	0	0.97491	OUT	YES	YES
NA20525	EUR	TSI	male	100	0	0.9749	OUT	YES	YES
NA20527	EUR	TSI	male	100	0	0.97489	OUT	YES	YES
NA20528	EUR	TSI	male	100	0	0.97489	OUT	YES	YES
NA20529	EUR	TSI	female	100	0	0.97495	OUT	YES	YES
NA20530	EUR	TSI	female	100	0	0.97489	OUT	YES	YES
NA20531	EUR	TSI	female	100	0	0.97495	OUT	YES	YES
NA20532	EUR	TSI	male	100	0	0.974905	OUT	YES	YES
NA20533	EUR	TSI	female	99	0	0.97496	OUT	YES	YES
NA20534	EUR	TSI	male	100	0	0.974925	OUT	YES	YES
NA20535	EUR	TSI	female	100	0	0.97488	OUT	YES	YES
NA20536	EUR	TSI	male	97	0	0.97496	OUT	YES	YES
NA20538	EUR	TSI	male	100	0	0.97494	OUT	YES	YES
NA20539	EUR	TSI	male	100	0	0.97492	OUT	YES	YES
NA20540	EUR	TSI	female	100	0	0.97489	OUT	YES	YES
NA20541	EUR	TSI	female	100	0	0.97503	OUT	YES	YES
NA20542	EUR	TSI	female	100	0.02	0.022761	OUT	YES	YES
NA20543	EUR	TSI	male	100	0	0.974905	OUT	YES	YES
NA20544	EUR	TSI	male	100	0	0.97491	OUT	YES	YES
NA20581	EUR	TSI	male	100	0	0.97499	OUT	YES	YES
NA20582	EUR	TSI	female	100	0.012	1.38675e-06	2C	YES	YES
NA20585	EUR	TSI	female	100	0.047	1.39255e-28	2C	YES	YES
NA20586	EUR	TSI	male	100	0	0.97488	OUT	YES	YES
NA20587	EUR	TSI	female	100	0	0.97486	OUT	YES	YES
NA20588	EUR	TSI	male	100	0	0.97493	OUT	YES	YES
NA20589	EUR	TSI	female	100	0	0.974895	OUT	YES	YES
NA20752	EUR	TSI	male	100	0	0.97492	OUT	YES	YES
NA20753	EUR	TSI	female	100	0	0.97486	OUT	YES	YES
NA20754	EUR	TSI	male	100	0	0.974945	OUT	YES	YES
NA20755	EUR	TSI	male	100	0	0.97488	OUT	YES	YES
NA20756	EUR	TSI	female	100	0	0.97493	OUT	YES	YES
NA20757	EUR	TSI	female	100	0	0.97489	OUT	YES	YES
NA20758	EUR	TSI	male	100	0	0.97488	OUT	YES	YES
NA20759	EUR	TSI	male	100	0	0.97489	OUT	YES	YES
NA20760	EUR	TSI	female	100	0	0.97489	OUT	YES	YES
NA20761	EUR	TSI	female	100	0	0.9749	OUT	YES	YES
NA20762	EUR	TSI	male	99	0.01	4.6001e-08	2C	YES	YES
NA20763	EUR	TSI	male	100	0	0.97487	OUT	YES	YES
NA20764	EUR	TSI	female	97	0	0.97497	OUT	YES	YES
NA20765	EUR	TSI	male	100	0	0.97488	OUT	YES	YES
NA20766	EUR	TSI	female	100	0	0.97492	OUT	YES	YES
NA20767	EUR	TSI	male	100	0	0.97493	OUT	YES	YES
NA20768	EUR	TSI	female	100	0	0.97489	OUT	YES	YES
NA20769	EUR	TSI	female	100	0	0.97493	OUT	YES	YES
NA20770	EUR	TSI	male	100	0	0.974875	OUT	YES	NO
NA20771	EUR	TSI	female	100	0	0.97486	OUT	YES	YES
NA20772	EUR	TSI	female	100	0	0.97489	OUT	YES	YES
NA20773	EUR	TSI	female	100	0	0.97487	OUT	YES	YES
NA20774	EUR	TSI	female	100	0	0.97485	OUT	YES	YES
NA20775	EUR	TSI	female	100	0	0.974895	OUT	YES	YES
NA20778	EUR	TSI	male	100	0.005	0.00040265	2C	YES	YES
NA20783	EUR	TSI	male	100	0	0.97492	OUT	YES	YES
NA20785	EUR	TSI	male	100	0	0.97486	OUT	YES	YES
NA20786	EUR	TSI	female	100	0	0.97489	OUT	YES	NO
NA20787	EUR	TSI	male	100	0	0.97488	OUT	YES	NO
NA20790	EUR	TSI	female	100	0	0.974985	OUT	YES	YES
NA20792	EUR	TSI	male	100	0	0.97495	OUT	YES	YES
NA20795	EUR	TSI	female	100	0	0.97484	OUT	YES	YES
NA20796	EUR	TSI	male	98	0	0.974985	OUT	YES	YES
NA20797	EUR	TSI	female	100	0	0.97493	OUT	YES	YES
NA20798	EUR	TSI	male	100	0	0.97492	OUT	YES	YES
NA20799	EUR	TSI	female	100	0	0.97489	OUT	YES	YES
NA20800	EUR	TSI	female	100	0	0.97488	OUT	YES	YES
NA20801	EUR	TSI	male	100	0	0.97488	OUT	YES	YES
NA20802	EUR	TSI	female	100	0	0.97489	OUT	YES	YES
NA20803	EUR	TSI	male	100	0	0.97494	OUT	YES	YES
NA20804	EUR	TSI	female	100	0	0.97491	OUT	YES	YES
NA20805	EUR	TSI	male	100	0.004	0.000197985	2C	YES	YES
NA20806	EUR	TSI	male	100	0	0.974965	OUT	YES	YES
NA20807	EUR	TSI	female	100	0	0.97486	OUT	YES	YES
[truncated: 505 more rows]

## Sheet: info
Q-score	Quality of an estimation, i.e. the number of submaps where a ≤ 1
f	Genomic inbreeding coefficient estimation
p-value	Likelihood ratio test results (testing if f is significantly different from 0.001)
Mating type	Inference of the most likely mating type
	1C: 1st cousin offspring
	2C: 2nd cousin offspring
	2x1C: double 1st cousin offspring
	AV: uncle-niece offspring
	OUT: outbred individual; an individual is defined as outbred if his p-value is < 0.05, or if outbred is the most likely mating type
	NA: individual removed from the analysis (Q-score ≤ 50)
TGP2457	Panel removing 14 individuals involved in 1st and 2nd degree relationships, 26 individuals inferred as avuncular offspring (AV) or double first-cousin offspring (2x1C), and the 7 individuals with a low Q-score in the FSuite analysis.
TGP2261	Panel removing individuals from the 227 relationships detected by RELPAIR, 94 individuals that have been inferred as offspring of first-cousin or closest relationships, and the 7 individuals that have been removed by FSuite analysis.
